# Supplementary material for: 5′′-(4-Meth­oxy­benzyl­idene)-1′-(4-meth­oxy­phen­yl)-1′′-methyl-1′,2′,3′,5′,6′,7′,8′,8a′-octa­hydro­dispiro­[acenaphthyl­ene-1,3′-indolizine-2′,3′′-piperidine]-2,4′′(1H)-dione
Source: Acta Crystallogr Sect E Struct Rep Online. 2013 Jan 19;69(Pt 2):o256–7. doi: 10.1107/S1600536813001177 (PMC3569788; doi:10.1107/S1600536813001177)
Supplement: Supplementary file 1 [file e-69-0o256-sup1.cif]

##############################################################################
#                                                                            #
# This CIF contains the data in a paper accepted for publication in          #
# Acta Crystallographica Section E. It conforms to the requirements of       #
# Notes for Authors for Acta Crystallographica Section E, and has been       #
# peer reviewed under the auspices of the IUCr Commission on Journals.       #
#                                                                            #
# Full details of the Crystallographic Information File format               #
# are given in the paper "The Crystallographic Information File (CIF):       #
# a New Standard Archive File for Crystallography" by S. R. Hall, F. H.      #
# Allen and I. D. Brown [Acta Cryst. (1991), A47, 655-685].                  #
#                                                                            #
# The current version of the core CIF dictionary is obtainable from          #
# ftp://ftp.iucr.org/pub/cif_core.dic.                                       #
#                                                                            #
# Software is freely available for graphical display of the structure(s)     #
# in this CIF. For information consult the CIF software page                 #
# http://www.iucr.org/resources/cif/software.                                #
#                                                                            #
# This file may be used for bona fide research purposes within the           #
# scientific community so long as proper attribution is given to the journal # 
# article from which it was obtained.                                        #
#                                                                            #
##############################################################################
data_global
_audit_creation_method     'WinGX routine CIF_UPDATE'
_audit_conform_dict_name     cif_core.dic
_audit_conform_dict_version     2.3
_journal_date_recd_electronic     2012-12-28
_journal_date_accepted     2013-01-11
_journal_name_full     'Acta Crystallographica, Section E'
_journal_year     2013
_journal_volume     69
_journal_issue      2
_journal_page_first     o256
_journal_page_last     o257
_journal_paper_category     QO
_journal_paper_doi     10.1107/S1600536813001177
_journal_coeditor_code     BH2471
_publ_contact_author_name     'Dr.P.L. Nilantha Lakshman'
_publ_contact_author_address
;
Department of Food science and Technology
University of Ruhuna
Mapalana
Kamburupitiya (81100)
Sri Lanka
;
_publ_contact_author_email     plakshmannilantha@ymail.com
_publ_contact_author_fax     +94-41-2292384
_publ_contact_author_phone     +94-41-2292200
_publ_section_title
;\
5''-(4-Methoxybenzylidene)-1'-(4-methoxyphenyl)-1''-methyl-1',2',3',5',6',7',\
8',8a'-octahydrodispiro[acenaphthylene-1,3'-indolizine-2',3''-piperidine]-2,\
4''(1<i>H</i>)-dione
;
loop_
    _publ_author_name
    _publ_author_footnote
    _publ_author_address
    "Suresh, J." .
;
Department of Physics
The Madura College
Madurai 625 011
India
;
    "Nagalakshmi, R. A." .
;
Department of Physics
The Madura College
Madurai 625 011
India
;
    "Sivakumar, S." .
;
Department of Organic Chemistry
School of Chemistry
Madurai Kamaraj University
Madurai 625 021
India
;
    "Kumar, R. Ranjith" .
;
Department of Organic Chemistry
School of Chemistry
Madurai Kamaraj University
Madurai 625 021
India
;
    "Lakshman, P. L. Nilantha" .
;
Department of Food Science and Technology
University of Ruhuna
Mapalana
Kamburupitiya 81100
Sri Lanka
;
data_I
_audit_creation_method     SHELXL97
_chemical_name_systematic
;
5''-(4-Methoxybenzylidene)-1'-(4-methoxyphenyl)-1''-methyl-
1',2',3',5',6',7',8',8a'-octahydrodispiro[acenaphthylene-1,3'-indolizine-
2',3''-piperidine]-2,4''(1<i>H</i>)-dione
;
_chemical_name_common     ?
_chemical_formula_moiety     'C39 H38 N2 O4'
_chemical_formula_sum     'C39 H38 N2 O4'
_chemical_formula_iupac     'C39 H38 N2 O4'
_chemical_formula_weight     598.71
_chemical_melting_point     520
_symmetry_cell_setting     monoclinic
_symmetry_space_group_name_H-M     'P 21/n'
_symmetry_space_group_name_Hall     '-P 2yn'
loop_
    _symmetry_equiv_pos_as_xyz
    'x, y, z'
    '-x+1/2, y+1/2, -z+1/2'
    '-x, -y, -z'
    'x-1/2, -y-1/2, z-1/2'
_cell_length_a     8.379(5)
_cell_length_b     16.958(5)
_cell_length_c     22.063(5)
_cell_angle_alpha     90
_cell_angle_beta     96.605(5)
_cell_angle_gamma     90
_cell_volume     3114(2)
_cell_formula_units_Z     4
_cell_measurement_reflns_used     2000
_cell_measurement_theta_min     2
_cell_measurement_theta_max     31
_cell_measurement_temperature     293(2)
_exptl_crystal_description     block
_exptl_crystal_colour     yellow
_exptl_crystal_size_max     0.21
_exptl_crystal_size_mid     0.19
_exptl_crystal_size_min     0.18
_exptl_crystal_density_diffrn     1.277
_exptl_crystal_density_meas     ?
_exptl_crystal_density_method     'not measured'
_exptl_crystal_F_000     1272
_exptl_absorpt_coefficient_mu     0.082
_exptl_absorpt_correction_type     multi-scan
_exptl_absorpt_process_details     '(SADABS; Sheldrick, 1996)'
_exptl_absorpt_correction_T_min     0.967
_exptl_absorpt_correction_T_max     0.974
_exptl_special_details     ?
_diffrn_ambient_temperature     293(2)
_diffrn_radiation_type     MoK\a
_diffrn_radiation_wavelength     0.71073
_diffrn_radiation_source     'fine-focus sealed tube'
_diffrn_radiation_monochromator     graphite
_diffrn_measurement_device_type     'Bruker Kappa APEXII'
_diffrn_measurement_method     '\w and \f scans'
_diffrn_detector_area_resol_mean     0
_diffrn_reflns_number     5537
_diffrn_reflns_av_R_equivalents     0.0000
_diffrn_reflns_av_sigmaI/netI     0.0422
_diffrn_reflns_theta_min     1.52
_diffrn_reflns_theta_max     25.22
_diffrn_reflns_theta_full     25.22
_diffrn_measured_fraction_theta_max     0.986
_diffrn_measured_fraction_theta_full     0.986
_diffrn_reflns_limit_h_min     -9
_diffrn_reflns_limit_h_max     9
_diffrn_reflns_limit_k_min     -20
_diffrn_reflns_limit_k_max     20
_diffrn_reflns_limit_l_min     -11
_diffrn_reflns_limit_l_max     26
_diffrn_standards_number     0
_diffrn_standards_interval_count     0
_diffrn_standards_interval_time     0
_diffrn_standards_decay_%     0
_refine_special_details     ?
_reflns_number_total     5537
_reflns_number_gt     3900
_reflns_threshold_expression     I>2\s(I)
_refine_ls_structure_factor_coef     Fsqd
_refine_ls_matrix_type     full
_refine_ls_R_factor_all     0.0947
_refine_ls_R_factor_gt     0.0655
_refine_ls_wR_factor_gt     0.1667
_refine_ls_wR_factor_ref     0.1827
_refine_ls_goodness_of_fit_ref     1.045
_refine_ls_restrained_S_all     1.045
_refine_ls_number_reflns     5537
_refine_ls_number_parameters     407
_refine_ls_number_restraints     0
_refine_ls_number_constraints     0
_refine_ls_hydrogen_treatment     constr
_refine_ls_weighting_scheme     calc
_refine_ls_weighting_details
         'calc w=1/[\s^2^(Fo^2^)+(0.0636P)^2^+4.5987P] where P=(Fo^2^+2Fc^2^)/3'
_atom_sites_solution_hydrogens     geom
_atom_sites_solution_primary     direct
_atom_sites_solution_secondary     difmap
_refine_ls_shift/su_max     0.000
_refine_ls_shift/su_mean     0.000
_refine_diff_density_max     0.440
_refine_diff_density_min     -0.229
_refine_ls_extinction_method     none
_refine_ls_extinction_coef     ?
loop_
    _atom_type_symbol
    _atom_type_description
    _atom_type_scat_dispersion_real
    _atom_type_scat_dispersion_imag
    _atom_type_scat_source
    'C' 'C' 0.0033 0.0016
                         'International Tables Vol C Tables 4.2.6.8 and 6.1.1.4'
    'H' 'H' 0.0000 0.0000
                         'International Tables Vol C Tables 4.2.6.8 and 6.1.1.4'
    'N' 'N' 0.0061 0.0033
                         'International Tables Vol C Tables 4.2.6.8 and 6.1.1.4'
    'O' 'O' 0.0106 0.0060
                         'International Tables Vol C Tables 4.2.6.8 and 6.1.1.4'
_computing_data_collection     'APEX2 (Bruker, 2004)'
_computing_cell_refinement     'SAINT (Bruker, 2004)'
_computing_data_reduction     'SAINT (Bruker, 2004)'
_computing_structure_solution     'SHELXS97 (Sheldrick, 2008)'
_computing_structure_refinement     'SHELXL97 (Sheldrick, 2008)'
_computing_molecular_graphics     'PLATON (Spek, 2009)'
_computing_publication_material     'SHELXL97 (Sheldrick, 2008)'
loop_
    _atom_site_type_symbol
    _atom_site_label
    _atom_site_fract_x
    _atom_site_fract_y
    _atom_site_fract_z
    _atom_site_U_iso_or_equiv
    _atom_site_adp_type
    _atom_site_calc_flag
    _atom_site_refinement_flags
    _atom_site_occupancy
    _atom_site_symmetry_multiplicity
    _atom_site_disorder_assembly
    _atom_site_disorder_group
    C C1 0.8861(4) 0.0366(3) 0.20452(18) 0.0536(10) Uani d . 1 1 . .
    H H1A 0.9729 0.0311 0.2366 0.080 Uiso calc R 1 1 . .
    H H1B 0.9130 0.0762 0.1763 0.080 Uiso calc R 1 1 . .
    H H1C 0.8681 -0.0128 0.1836 0.080 Uiso calc R 1 1 . .
    C C2 0.6039(4) 0.06949(18) 0.18388(14) 0.0311(7) Uani d . 1 1 . .
    H H2A 0.5635 0.0181 0.1702 0.037 Uiso calc R 1 1 . .
    H H2B 0.6376 0.0972 0.1490 0.037 Uiso calc R 1 1 . .
    C C3 0.4716(4) 0.11596(16) 0.20994(13) 0.0278(7) Uani d . 1 1 . .
    C C4 0.4221(4) 0.06915(17) 0.26417(14) 0.0311(7) Uani d . 1 1 . .
    C C5 0.5514(4) 0.02671(17) 0.30318(14) 0.0306(7) Uani d . 1 1 . .
    C C6 0.7001(4) 0.00261(19) 0.27528(15) 0.0376(8) Uani d . 1 1 . .
    H H6A 0.7894 -0.0024 0.3072 0.045 Uiso calc R 1 1 . .
    H H6B 0.6825 -0.0484 0.2558 0.045 Uiso calc R 1 1 . .
    C C7 0.3264(4) 0.13394(17) 0.16133(14) 0.0298(7) Uani d . 1 1 . .
    H H7 0.2299 0.1319 0.1825 0.036 Uiso calc R 1 1 . .
    C C8 0.3503(4) 0.21966(17) 0.14482(14) 0.0317(7) Uani d . 1 1 . .
    H H8 0.4356 0.2236 0.1181 0.038 Uiso calc R 1 1 . .
    C C9 0.2017(4) 0.26274(19) 0.11600(17) 0.0426(9) Uani d . 1 1 . .
    H H9A 0.1139 0.2546 0.1404 0.051 Uiso calc R 1 1 . .
    H H9B 0.1697 0.2419 0.0755 0.051 Uiso calc R 1 1 . .
    C C10 0.2372(5) 0.3506(2) 0.11197(19) 0.0539(10) Uani d . 1 1 . .
    H H10A 0.1402 0.3784 0.0960 0.065 Uiso calc R 1 1 . .
    H H10B 0.3174 0.3591 0.0843 0.065 Uiso calc R 1 1 . .
    C C11 0.2983(5) 0.3829(2) 0.17483(19) 0.0546(10) Uani d . 1 1 . .
    H H11A 0.3261 0.4381 0.1713 0.066 Uiso calc R 1 1 . .
    H H11B 0.2139 0.3791 0.2013 0.066 Uiso calc R 1 1 . .
    C C12 0.4441(5) 0.33755(18) 0.20268(18) 0.0458(9) Uani d . 1 1 . .
    H H12A 0.5328 0.3459 0.1788 0.055 Uiso calc R 1 1 . .
    H H12B 0.4762 0.3563 0.2438 0.055 Uiso calc R 1 1 . .
    C C13 0.5304(4) 0.20110(17) 0.23384(14) 0.0281(7) Uani d . 1 1 . .
    C C14 0.7028(4) 0.22267(18) 0.21664(16) 0.0353(8) Uani d . 1 1 . .
    C C15 0.8039(4) 0.24767(19) 0.27284(16) 0.0398(8) Uani d . 1 1 . .
    C C16 0.7076(4) 0.24392(19) 0.32061(15) 0.0383(8) Uani d . 1 1 . .
    C C17 0.5508(4) 0.21718(17) 0.30216(14) 0.0344(8) Uani d . 1 1 . .
    C C18 0.4439(5) 0.2155(2) 0.34435(16) 0.0465(9) Uani d . 1 1 . .
    H H18 0.3378 0.2005 0.3333 0.056 Uiso calc R 1 1 . .
    C C19 0.4977(7) 0.2370(3) 0.40524(19) 0.0670(13) Uani d . 1 1 . .
    H H19 0.4263 0.2338 0.4345 0.080 Uiso calc R 1 1 . .
    C C20 0.6504(7) 0.2624(3) 0.42254(19) 0.0709(14) Uani d . 1 1 . .
    H H20 0.6805 0.2760 0.4631 0.085 Uiso calc R 1 1 . .
    C C21 0.7631(5) 0.2684(2) 0.38039(18) 0.0554(11) Uani d . 1 1 . .
    C C22 0.9208(6) 0.2975(3) 0.3887(2) 0.0740(15) Uani d . 1 1 . .
    H H22 0.9631 0.3149 0.4272 0.089 Uiso calc R 1 1 . .
    C C23 1.0143(6) 0.3010(3) 0.3419(3) 0.0756(15) Uani d . 1 1 . .
    H H23 1.1184 0.3206 0.3494 0.091 Uiso calc R 1 1 . .
    C C24 0.9574(5) 0.2758(2) 0.2829(2) 0.0583(11) Uani d . 1 1 . .
    H H24 1.0222 0.2782 0.2514 0.070 Uiso calc R 1 1 . .
    C C51 0.5327(4) 0.01730(18) 0.36210(15) 0.0362(8) Uani d . 1 1 . .
    H H51 0.4389 0.0382 0.3743 0.043 Uiso calc R 1 1 . .
    C C52 0.6398(4) -0.02137(18) 0.40965(14) 0.0341(7) Uani d . 1 1 . .
    C C53 0.6721(4) 0.0136(2) 0.46697(15) 0.0427(9) Uani d . 1 1 . .
    H H53 0.6244 0.0617 0.4741 0.051 Uiso calc R 1 1 . .
    C C54 0.7726(4) -0.0208(2) 0.51350(16) 0.0456(9) Uani d . 1 1 . .
    H H54 0.7935 0.0045 0.5510 0.055 Uiso calc R 1 1 . .
    C C55 0.8418(4) -0.0929(2) 0.50414(15) 0.0399(8) Uani d . 1 1 . .
    C C56 0.8081(5) -0.1299(2) 0.44809(16) 0.0469(9) Uani d . 1 1 . .
    H H56 0.8526 -0.1791 0.4418 0.056 Uiso calc R 1 1 . .
    C C57 0.7096(4) -0.0948(2) 0.40169(15) 0.0409(8) Uani d . 1 1 . .
    H H57 0.6892 -0.1204 0.3643 0.049 Uiso calc R 1 1 . .
    C C58 0.9814(5) -0.0940(3) 0.60414(18) 0.0623(11) Uani d . 1 1 . .
    H H58A 1.0508 -0.1275 0.6305 0.093 Uiso calc R 1 1 . .
    H H58B 0.8855 -0.0833 0.6226 0.093 Uiso calc R 1 1 . .
    H H58C 1.0357 -0.0454 0.5977 0.093 Uiso calc R 1 1 . .
    C C71 0.2988(4) 0.07706(18) 0.10796(14) 0.0333(7) Uani d . 1 1 . .
    C C72 0.2147(4) 0.0085(2) 0.11315(17) 0.0442(9) Uani d . 1 1 . .
    H H72 0.1765 -0.0032 0.1501 0.053 Uiso calc R 1 1 . .
    C C73 0.1844(4) -0.0451(2) 0.06395(17) 0.0473(9) Uani d . 1 1 . .
    H H73 0.1277 -0.0915 0.0684 0.057 Uiso calc R 1 1 . .
    C C74 0.2402(5) -0.0272(2) 0.00964(16) 0.0458(9) Uani d . 1 1 . .
    C C75 0.3242(5) 0.0405(2) 0.00330(17) 0.0547(10) Uani d . 1 1 . .
    H H75 0.3615 0.0522 -0.0338 0.066 Uiso calc R 1 1 . .
    C C76 0.3539(5) 0.0915(2) 0.05173(15) 0.0474(9) Uani d . 1 1 . .
    H H76 0.4125 0.1372 0.0468 0.057 Uiso calc R 1 1 . .
    C C77 0.1333(6) -0.1444(3) -0.0375(2) 0.0757(14) Uani d . 1 1 . .
    H H77A 0.1286 -0.1720 -0.0757 0.114 Uiso calc R 1 1 . .
    H H77B 0.0264 -0.1320 -0.0290 0.114 Uiso calc R 1 1 . .
    H H77C 0.1849 -0.1770 -0.0055 0.114 Uiso calc R 1 1 . .
    N N1 0.4057(3) 0.25330(14) 0.20408(12) 0.0333(6) Uani d . 1 1 . .
    N N2 0.7402(3) 0.06004(16) 0.23053(12) 0.0338(6) Uani d . 1 1 . .
    O O1 0.2835(3) 0.06822(14) 0.27573(11) 0.0433(6) Uani d . 1 1 . .
    O O2 0.7389(3) 0.22681(14) 0.16484(11) 0.0443(6) Uani d . 1 1 . .
    O O3 0.2198(4) -0.07557(17) -0.04099(12) 0.0668(8) Uani d . 1 1 . .
    O O4 0.9405(4) -0.13225(16) 0.54736(11) 0.0606(8) Uani d . 1 1 . .
loop_
    _atom_site_aniso_label
    _atom_site_aniso_U_11
    _atom_site_aniso_U_22
    _atom_site_aniso_U_33
    _atom_site_aniso_U_12
    _atom_site_aniso_U_13
    _atom_site_aniso_U_23
    C1 0.037(2) 0.073(3) 0.052(2) 0.0131(19) 0.0120(18) 0.008(2)
    C2 0.0320(17) 0.0306(16) 0.0306(17) 0.0024(13) 0.0036(14) 0.0017(13)
    C3 0.0288(16) 0.0232(15) 0.0315(17) -0.0002(12) 0.0031(13) 0.0003(12)
    C4 0.0341(19) 0.0236(15) 0.0353(18) -0.0002(13) 0.0026(14) -0.0006(13)
    C5 0.0313(17) 0.0267(16) 0.0333(18) -0.0016(13) 0.0023(14) 0.0048(13)
    C6 0.0359(18) 0.0354(18) 0.0414(19) 0.0065(14) 0.0033(15) 0.0023(15)
    C7 0.0302(17) 0.0280(16) 0.0309(17) -0.0004(13) 0.0023(13) 0.0023(13)
    C8 0.0337(17) 0.0292(16) 0.0315(17) 0.0021(13) 0.0006(14) 0.0010(13)
    C9 0.044(2) 0.0373(19) 0.045(2) 0.0072(15) -0.0030(17) 0.0064(16)
    C10 0.055(2) 0.037(2) 0.069(3) 0.0105(17) 0.004(2) 0.0163(19)
    C11 0.062(3) 0.0266(18) 0.074(3) 0.0054(17) 0.001(2) 0.0048(18)
    C12 0.054(2) 0.0239(17) 0.058(2) 0.0002(15) 0.0003(18) -0.0017(16)
    C13 0.0309(17) 0.0245(15) 0.0288(16) -0.0019(12) 0.0037(13) 0.0003(12)
    C14 0.0384(19) 0.0261(16) 0.041(2) -0.0029(13) 0.0042(16) 0.0021(14)
    C15 0.039(2) 0.0330(17) 0.045(2) -0.0019(15) -0.0007(16) -0.0029(15)
    C16 0.050(2) 0.0287(17) 0.0345(19) 0.0069(15) -0.0043(16) -0.0051(14)
    C17 0.045(2) 0.0243(15) 0.0340(18) 0.0022(14) 0.0065(15) -0.0016(13)
    C18 0.058(2) 0.040(2) 0.044(2) 0.0043(17) 0.0172(18) -0.0053(16)
    C19 0.103(4) 0.060(3) 0.042(2) 0.009(3) 0.027(3) -0.012(2)
    C20 0.105(4) 0.069(3) 0.036(2) 0.015(3) -0.003(3) -0.021(2)
    C21 0.068(3) 0.047(2) 0.047(2) 0.014(2) -0.010(2) -0.0151(18)
    C22 0.071(3) 0.069(3) 0.072(3) 0.012(2) -0.033(3) -0.035(3)
    C23 0.048(3) 0.066(3) 0.106(4) -0.001(2) -0.022(3) -0.029(3)
    C24 0.041(2) 0.056(2) 0.075(3) -0.0083(18) -0.004(2) -0.012(2)
    C51 0.0338(18) 0.0321(17) 0.043(2) 0.0026(14) 0.0065(15) 0.0054(15)
    C52 0.0367(18) 0.0343(17) 0.0323(18) -0.0008(14) 0.0078(14) 0.0062(14)
    C53 0.056(2) 0.0338(18) 0.039(2) 0.0095(16) 0.0091(17) 0.0011(15)
    C54 0.059(2) 0.041(2) 0.036(2) 0.0049(17) 0.0020(17) -0.0025(16)
    C55 0.047(2) 0.0382(18) 0.0340(19) 0.0051(16) 0.0029(16) 0.0044(15)
    C56 0.063(2) 0.0333(18) 0.044(2) 0.0143(17) 0.0041(18) 0.0013(16)
    C57 0.052(2) 0.0372(18) 0.0331(18) 0.0032(16) 0.0031(16) -0.0021(15)
    C58 0.072(3) 0.064(3) 0.047(2) 0.010(2) -0.012(2) 0.002(2)
    C71 0.0312(17) 0.0299(17) 0.0378(19) 0.0024(13) -0.0006(14) -0.0020(14)
    C72 0.047(2) 0.0404(19) 0.047(2) -0.0053(16) 0.0103(17) -0.0066(16)
    C73 0.051(2) 0.0358(19) 0.056(2) -0.0126(16) 0.0071(19) -0.0051(17)
    C74 0.050(2) 0.049(2) 0.038(2) -0.0063(17) 0.0061(17) -0.0034(17)
    C75 0.074(3) 0.055(2) 0.036(2) -0.012(2) 0.010(2) -0.0026(17)
    C76 0.063(2) 0.044(2) 0.035(2) -0.0118(18) 0.0069(18) -0.0020(16)
    C77 0.105(4) 0.063(3) 0.062(3) -0.034(3) 0.018(3) -0.029(2)
    N1 0.0384(15) 0.0228(13) 0.0376(15) 0.0010(11) -0.0005(12) -0.0008(11)
    N2 0.0286(14) 0.0388(15) 0.0342(15) 0.0017(11) 0.0047(12) 0.0030(12)
    O1 0.0317(14) 0.0499(15) 0.0494(15) 0.0019(11) 0.0092(11) 0.0153(11)
    O2 0.0479(15) 0.0467(14) 0.0401(15) -0.0058(11) 0.0128(12) 0.0073(11)
    O3 0.092(2) 0.0649(19) 0.0465(16) -0.0261(16) 0.0200(15) -0.0175(14)
    O4 0.079(2) 0.0550(16) 0.0431(15) 0.0232(14) -0.0124(14) -0.0004(13)
_geom_special_details     ?
loop_
    _geom_bond_atom_site_label_1
    _geom_bond_atom_site_label_2
    _geom_bond_site_symmetry_2
    _geom_bond_distance
    _geom_bond_publ_flag
    C1 N2 . 1.464(4) ?
    C1 H1A . 0.9600 ?
    C1 H1B . 0.9600 ?
    C1 H1C . 0.9600 ?
    C2 N2 . 1.456(4) ?
    C2 C3 . 1.526(4) ?
    C2 H2A . 0.9700 ?
    C2 H2B . 0.9700 ?
    C3 C4 . 1.533(4) ?
    C3 C7 . 1.557(4) ?
    C3 C13 . 1.595(4) ?
    C4 O1 . 1.217(4) ?
    C4 C5 . 1.489(4) ?
    C5 C51 . 1.337(4) ?
    C5 C6 . 1.509(5) ?
    C6 N2 . 1.453(4) ?
    C6 H6A . 0.9700 ?
    C6 H6B . 0.9700 ?
    C7 C8 . 1.517(4) ?
    C7 C71 . 1.519(4) ?
    C7 H7 . 0.9800 ?
    C8 N1 . 1.453(4) ?
    C8 C9 . 1.518(4) ?
    C8 H8 . 0.9800 ?
    C9 C10 . 1.524(5) ?
    C9 H9A . 0.9700 ?
    C9 H9B . 0.9700 ?
    C10 C11 . 1.524(5) ?
    C10 H10A . 0.9700 ?
    C10 H10B . 0.9700 ?
    C11 C12 . 1.512(5) ?
    C11 H11A . 0.9700 ?
    C11 H11B . 0.9700 ?
    C12 N1 . 1.466(4) ?
    C12 H12A . 0.9700 ?
    C12 H12B . 0.9700 ?
    C13 N1 . 1.466(4) ?
    C13 C17 . 1.522(4) ?
    C13 C14 . 1.579(5) ?
    C14 O2 . 1.217(4) ?
    C14 C15 . 1.481(5) ?
    C15 C24 . 1.366(5) ?
    C15 C16 . 1.400(5) ?
    C16 C17 . 1.405(5) ?
    C16 C21 . 1.410(5) ?
    C17 C18 . 1.365(5) ?
    C18 C19 . 1.415(6) ?
    C18 H18 . 0.9300 ?
    C19 C20 . 1.362(7) ?
    C19 H19 . 0.9300 ?
    C20 C21 . 1.403(7) ?
    C20 H20 . 0.9300 ?
    C21 C22 . 1.403(7) ?
    C22 C23 . 1.367(7) ?
    C22 H22 . 0.9300 ?
    C23 C24 . 1.401(6) ?
    C23 H23 . 0.9300 ?
    C24 H24 . 0.9300 ?
    C51 C52 . 1.456(4) ?
    C51 H51 . 0.9300 ?
    C52 C53 . 1.395(5) ?
    C52 C57 . 1.396(5) ?
    C53 C54 . 1.380(5) ?
    C53 H53 . 0.9300 ?
    C54 C55 . 1.379(5) ?
    C54 H54 . 0.9300 ?
    C55 O4 . 1.363(4) ?
    C55 C56 . 1.386(5) ?
    C56 C57 . 1.375(5) ?
    C56 H56 . 0.9300 ?
    C57 H57 . 0.9300 ?
    C58 O4 . 1.417(4) ?
    C58 H58A . 0.9600 ?
    C58 H58B . 0.9600 ?
    C58 H58C . 0.9600 ?
    C71 C72 . 1.372(5) ?
    C71 C76 . 1.394(5) ?
    C72 C73 . 1.415(5) ?
    C72 H72 . 0.9300 ?
    C73 C74 . 1.370(5) ?
    C73 H73 . 0.9300 ?
    C74 C75 . 1.362(5) ?
    C74 O3 . 1.381(4) ?
    C75 C76 . 1.375(5) ?
    C75 H75 . 0.9300 ?
    C76 H76 . 0.9300 ?
    C77 O3 . 1.381(5) ?
    C77 H77A . 0.9600 ?
    C77 H77B . 0.9600 ?
    C77 H77C . 0.9600 ?
loop_
    _geom_angle_atom_site_label_1
    _geom_angle_atom_site_label_2
    _geom_angle_atom_site_label_3
    _geom_angle_site_symmetry_1
    _geom_angle_site_symmetry_3
    _geom_angle
    _geom_angle_publ_flag
    N2 C1 H1A . . 109.5 ?
    N2 C1 H1B . . 109.5 ?
    H1A C1 H1B . . 109.5 ?
    N2 C1 H1C . . 109.5 ?
    H1A C1 H1C . . 109.5 ?
    H1B C1 H1C . . 109.5 ?
    N2 C2 C3 . . 109.6(2) ?
    N2 C2 H2A . . 109.8 ?
    C3 C2 H2A . . 109.8 ?
    N2 C2 H2B . . 109.8 ?
    C3 C2 H2B . . 109.8 ?
    H2A C2 H2B . . 108.2 ?
    C2 C3 C4 . . 107.5(2) ?
    C2 C3 C7 . . 112.7(2) ?
    C4 C3 C7 . . 112.3(2) ?
    C2 C3 C13 . . 112.5(2) ?
    C4 C3 C13 . . 108.2(2) ?
    C7 C3 C13 . . 103.7(2) ?
    O1 C4 C5 . . 121.4(3) ?
    O1 C4 C3 . . 121.4(3) ?
    C5 C4 C3 . . 117.2(3) ?
    C51 C5 C4 . . 117.4(3) ?
    C51 C5 C6 . . 124.0(3) ?
    C4 C5 C6 . . 118.4(3) ?
    N2 C6 C5 . . 111.2(3) ?
    N2 C6 H6A . . 109.4 ?
    C5 C6 H6A . . 109.4 ?
    N2 C6 H6B . . 109.4 ?
    C5 C6 H6B . . 109.4 ?
    H6A C6 H6B . . 108.0 ?
    C8 C7 C71 . . 115.8(3) ?
    C8 C7 C3 . . 103.8(2) ?
    C71 C7 C3 . . 116.5(2) ?
    C8 C7 H7 . . 106.7 ?
    C71 C7 H7 . . 106.7 ?
    C3 C7 H7 . . 106.7 ?
    N1 C8 C7 . . 101.4(2) ?
    N1 C8 C9 . . 110.5(3) ?
    C7 C8 C9 . . 115.9(3) ?
    N1 C8 H8 . . 109.6 ?
    C7 C8 H8 . . 109.6 ?
    C9 C8 H8 . . 109.6 ?
    C8 C9 C10 . . 109.8(3) ?
    C8 C9 H9A . . 109.7 ?
    C10 C9 H9A . . 109.7 ?
    C8 C9 H9B . . 109.7 ?
    C10 C9 H9B . . 109.7 ?
    H9A C9 H9B . . 108.2 ?
    C9 C10 C11 . . 110.2(3) ?
    C9 C10 H10A . . 109.6 ?
    C11 C10 H10A . . 109.6 ?
    C9 C10 H10B . . 109.6 ?
    C11 C10 H10B . . 109.6 ?
    H10A C10 H10B . . 108.1 ?
    C12 C11 C10 . . 111.0(3) ?
    C12 C11 H11A . . 109.4 ?
    C10 C11 H11A . . 109.4 ?
    C12 C11 H11B . . 109.4 ?
    C10 C11 H11B . . 109.4 ?
    H11A C11 H11B . . 108.0 ?
    N1 C12 C11 . . 109.6(3) ?
    N1 C12 H12A . . 109.8 ?
    C11 C12 H12A . . 109.8 ?
    N1 C12 H12B . . 109.8 ?
    C11 C12 H12B . . 109.8 ?
    H12A C12 H12B . . 108.2 ?
    N1 C13 C17 . . 109.2(2) ?
    N1 C13 C14 . . 112.2(2) ?
    C17 C13 C14 . . 101.2(2) ?
    N1 C13 C3 . . 102.8(2) ?
    C17 C13 C3 . . 119.0(2) ?
    C14 C13 C3 . . 112.7(2) ?
    O2 C14 C15 . . 126.1(3) ?
    O2 C14 C13 . . 124.9(3) ?
    C15 C14 C13 . . 108.4(3) ?
    C24 C15 C16 . . 120.5(3) ?
    C24 C15 C14 . . 132.3(4) ?
    C16 C15 C14 . . 107.1(3) ?
    C15 C16 C17 . . 113.4(3) ?
    C15 C16 C21 . . 122.3(3) ?
    C17 C16 C21 . . 124.2(3) ?
    C18 C17 C16 . . 118.3(3) ?
    C18 C17 C13 . . 131.6(3) ?
    C16 C17 C13 . . 109.9(3) ?
    C17 C18 C19 . . 118.7(4) ?
    C17 C18 H18 . . 120.7 ?
    C19 C18 H18 . . 120.7 ?
    C20 C19 C18 . . 122.3(4) ?
    C20 C19 H19 . . 118.9 ?
    C18 C19 H19 . . 118.9 ?
    C19 C20 C21 . . 121.3(4) ?
    C19 C20 H20 . . 119.4 ?
    C21 C20 H20 . . 119.4 ?
    C22 C21 C20 . . 129.4(4) ?
    C22 C21 C16 . . 115.4(4) ?
    C20 C21 C16 . . 115.1(4) ?
    C23 C22 C21 . . 122.0(4) ?
    C23 C22 H22 . . 119.0 ?
    C21 C22 H22 . . 119.0 ?
    C22 C23 C24 . . 121.7(4) ?
    C22 C23 H23 . . 119.2 ?
    C24 C23 H23 . . 119.2 ?
    C15 C24 C23 . . 118.1(4) ?
    C15 C24 H24 . . 121.0 ?
    C23 C24 H24 . . 121.0 ?
    C5 C51 C52 . . 128.6(3) ?
    C5 C51 H51 . . 115.7 ?
    C52 C51 H51 . . 115.7 ?
    C53 C52 C57 . . 116.9(3) ?
    C53 C52 C51 . . 120.1(3) ?
    C57 C52 C51 . . 123.0(3) ?
    C54 C53 C52 . . 122.2(3) ?
    C54 C53 H53 . . 118.9 ?
    C52 C53 H53 . . 118.9 ?
    C55 C54 C53 . . 119.6(3) ?
    C55 C54 H54 . . 120.2 ?
    C53 C54 H54 . . 120.2 ?
    O4 C55 C54 . . 124.1(3) ?
    O4 C55 C56 . . 116.6(3) ?
    C54 C55 C56 . . 119.3(3) ?
    C57 C56 C55 . . 120.7(3) ?
    C57 C56 H56 . . 119.6 ?
    C55 C56 H56 . . 119.6 ?
    C56 C57 C52 . . 121.2(3) ?
    C56 C57 H57 . . 119.4 ?
    C52 C57 H57 . . 119.4 ?
    O4 C58 H58A . . 109.5 ?
    O4 C58 H58B . . 109.5 ?
    H58A C58 H58B . . 109.5 ?
    O4 C58 H58C . . 109.5 ?
    H58A C58 H58C . . 109.5 ?
    H58B C58 H58C . . 109.5 ?
    C72 C71 C76 . . 116.7(3) ?
    C72 C71 C7 . . 120.5(3) ?
    C76 C71 C7 . . 122.8(3) ?
    C71 C72 C73 . . 121.9(3) ?
    C71 C72 H72 . . 119.0 ?
    C73 C72 H72 . . 119.0 ?
    C74 C73 C72 . . 118.6(3) ?
    C74 C73 H73 . . 120.7 ?
    C72 C73 H73 . . 120.7 ?
    C75 C74 C73 . . 120.6(3) ?
    C75 C74 O3 . . 115.8(3) ?
    C73 C74 O3 . . 123.6(3) ?
    C74 C75 C76 . . 120.0(4) ?
    C74 C75 H75 . . 120.0 ?
    C76 C75 H75 . . 120.0 ?
    C75 C76 C71 . . 122.2(3) ?
    C75 C76 H76 . . 118.9 ?
    C71 C76 H76 . . 118.9 ?
    O3 C77 H77A . . 109.5 ?
    O3 C77 H77B . . 109.5 ?
    H77A C77 H77B . . 109.5 ?
    O3 C77 H77C . . 109.5 ?
    H77A C77 H77C . . 109.5 ?
    H77B C77 H77C . . 109.5 ?
    C8 N1 C13 . . 107.7(2) ?
    C8 N1 C12 . . 114.3(3) ?
    C13 N1 C12 . . 116.9(3) ?
    C6 N2 C2 . . 109.3(2) ?
    C6 N2 C1 . . 110.7(3) ?
    C2 N2 C1 . . 112.0(3) ?
    C77 O3 C74 . . 118.3(3) ?
    C55 O4 C58 . . 117.4(3) ?
loop_
    _geom_torsion_atom_site_label_1
    _geom_torsion_atom_site_label_2
    _geom_torsion_atom_site_label_3
    _geom_torsion_atom_site_label_4
    _geom_torsion_site_symmetry_1
    _geom_torsion_site_symmetry_2
    _geom_torsion_site_symmetry_3
    _geom_torsion_site_symmetry_4
    _geom_torsion
    _geom_torsion_publ_flag
    N2 C2 C3 C4 . . . . -60.0(3) ?
    N2 C2 C3 C7 . . . . 175.8(2) ?
    N2 C2 C3 C13 . . . . 58.9(3) ?
    C2 C3 C4 O1 . . . . -145.1(3) ?
    C7 C3 C4 O1 . . . . -20.6(4) ?
    C13 C3 C4 O1 . . . . 93.2(3) ?
    C2 C3 C4 C5 . . . . 36.6(3) ?
    C7 C3 C4 C5 . . . . 161.1(3) ?
    C13 C3 C4 C5 . . . . -85.1(3) ?
    O1 C4 C5 C51 . . . . -28.4(4) ?
    C3 C4 C5 C51 . . . . 149.9(3) ?
    O1 C4 C5 C6 . . . . 156.2(3) ?
    C3 C4 C5 C6 . . . . -25.5(4) ?
    C51 C5 C6 N2 . . . . -141.0(3) ?
    C4 C5 C6 N2 . . . . 34.1(4) ?
    C2 C3 C7 C8 . . . . -102.3(3) ?
    C4 C3 C7 C8 . . . . 136.2(3) ?
    C13 C3 C7 C8 . . . . 19.6(3) ?
    C2 C3 C7 C71 . . . . 26.3(4) ?
    C4 C3 C7 C71 . . . . -95.3(3) ?
    C13 C3 C7 C71 . . . . 148.2(3) ?
    C71 C7 C8 N1 . . . . -168.6(3) ?
    C3 C7 C8 N1 . . . . -39.6(3) ?
    C71 C7 C8 C9 . . . . 71.8(4) ?
    C3 C7 C8 C9 . . . . -159.2(3) ?
    N1 C8 C9 C10 . . . . 55.9(4) ?
    C7 C8 C9 C10 . . . . 170.5(3) ?
    C8 C9 C10 C11 . . . . -55.6(4) ?
    C9 C10 C11 C12 . . . . 56.0(4) ?
    C10 C11 C12 N1 . . . . -55.1(4) ?
    C2 C3 C13 N1 . . . . 129.2(3) ?
    C4 C3 C13 N1 . . . . -112.2(3) ?
    C7 C3 C13 N1 . . . . 7.2(3) ?
    C2 C3 C13 C17 . . . . -110.0(3) ?
    C4 C3 C13 C17 . . . . 8.5(4) ?
    C7 C3 C13 C17 . . . . 127.9(3) ?
    C2 C3 C13 C14 . . . . 8.2(3) ?
    C4 C3 C13 C14 . . . . 126.8(3) ?
    C7 C3 C13 C14 . . . . -113.8(3) ?
    N1 C13 C14 O2 . . . . -55.5(4) ?
    C17 C13 C14 O2 . . . . -171.8(3) ?
    C3 C13 C14 O2 . . . . 60.0(4) ?
    N1 C13 C14 C15 . . . . 116.5(3) ?
    C17 C13 C14 C15 . . . . 0.3(3) ?
    C3 C13 C14 C15 . . . . -128.0(3) ?
    O2 C14 C15 C24 . . . . -4.2(6) ?
    C13 C14 C15 C24 . . . . -176.1(4) ?
    O2 C14 C15 C16 . . . . 171.1(3) ?
    C13 C14 C15 C16 . . . . -0.8(3) ?
    C24 C15 C16 C17 . . . . 177.1(3) ?
    C14 C15 C16 C17 . . . . 1.1(4) ?
    C24 C15 C16 C21 . . . . -0.1(5) ?
    C14 C15 C16 C21 . . . . -176.1(3) ?
    C15 C16 C17 C18 . . . . -176.3(3) ?
    C21 C16 C17 C18 . . . . 0.8(5) ?
    C15 C16 C17 C13 . . . . -1.0(4) ?
    C21 C16 C17 C13 . . . . 176.2(3) ?
    N1 C13 C17 C18 . . . . 56.5(4) ?
    C14 C13 C17 C18 . . . . 174.9(3) ?
    C3 C13 C17 C18 . . . . -61.0(5) ?
    N1 C13 C17 C16 . . . . -118.0(3) ?
    C14 C13 C17 C16 . . . . 0.4(3) ?
    C3 C13 C17 C16 . . . . 124.5(3) ?
    C16 C17 C18 C19 . . . . -3.0(5) ?
    C13 C17 C18 C19 . . . . -177.2(3) ?
    C17 C18 C19 C20 . . . . 2.8(6) ?
    C18 C19 C20 C21 . . . . -0.1(7) ?
    C19 C20 C21 C22 . . . . 175.7(4) ?
    C19 C20 C21 C16 . . . . -2.1(6) ?
    C15 C16 C21 C22 . . . . 0.6(5) ?
    C17 C16 C21 C22 . . . . -176.4(3) ?
    C15 C16 C21 C20 . . . . 178.6(3) ?
    C17 C16 C21 C20 . . . . 1.7(5) ?
    C20 C21 C22 C23 . . . . -178.3(5) ?
    C16 C21 C22 C23 . . . . -0.6(6) ?
    C21 C22 C23 C24 . . . . 0.1(7) ?
    C16 C15 C24 C23 . . . . -0.3(6) ?
    C14 C15 C24 C23 . . . . 174.5(4) ?
    C22 C23 C24 C15 . . . . 0.3(7) ?
    C4 C5 C51 C52 . . . . -179.9(3) ?
    C6 C5 C51 C52 . . . . -4.8(5) ?
    C5 C51 C52 C53 . . . . 136.0(4) ?
    C5 C51 C52 C57 . . . . -46.4(5) ?
    C57 C52 C53 C54 . . . . 2.1(5) ?
    C51 C52 C53 C54 . . . . 179.9(3) ?
    C52 C53 C54 C55 . . . . -1.3(6) ?
    C53 C54 C55 O4 . . . . -179.0(3) ?
    C53 C54 C55 C56 . . . . -0.4(6) ?
    O4 C55 C56 C57 . . . . 180.0(3) ?
    C54 C55 C56 C57 . . . . 1.3(6) ?
    C55 C56 C57 C52 . . . . -0.5(6) ?
    C53 C52 C57 C56 . . . . -1.2(5) ?
    C51 C52 C57 C56 . . . . -178.9(3) ?
    C8 C7 C71 C72 . . . . -153.6(3) ?
    C3 C7 C71 C72 . . . . 83.9(4) ?
    C8 C7 C71 C76 . . . . 25.4(4) ?
    C3 C7 C71 C76 . . . . -97.1(4) ?
    C76 C71 C72 C73 . . . . -0.2(5) ?
    C7 C71 C72 C73 . . . . 178.8(3) ?
    C71 C72 C73 C74 . . . . -0.4(6) ?
    C72 C73 C74 C75 . . . . 0.5(6) ?
    C72 C73 C74 O3 . . . . 178.9(4) ?
    C73 C74 C75 C76 . . . . 0.1(6) ?
    O3 C74 C75 C76 . . . . -178.5(4) ?
    C74 C75 C76 C71 . . . . -0.8(6) ?
    C72 C71 C76 C75 . . . . 0.8(5) ?
    C7 C71 C76 C75 . . . . -178.2(3) ?
    C7 C8 N1 C13 . . . . 46.8(3) ?
    C9 C8 N1 C13 . . . . 170.2(3) ?
    C7 C8 N1 C12 . . . . 178.5(3) ?
    C9 C8 N1 C12 . . . . -58.1(4) ?
    C17 C13 N1 C8 . . . . -160.8(2) ?
    C14 C13 N1 C8 . . . . 87.8(3) ?
    C3 C13 N1 C8 . . . . -33.5(3) ?
    C17 C13 N1 C12 . . . . 69.0(3) ?
    C14 C13 N1 C12 . . . . -42.4(4) ?
    C3 C13 N1 C12 . . . . -163.8(3) ?
    C11 C12 N1 C8 . . . . 57.3(4) ?
    C11 C12 N1 C13 . . . . -175.7(3) ?
    C5 C6 N2 C2 . . . . -57.1(3) ?
    C5 C6 N2 C1 . . . . 179.1(3) ?
    C3 C2 N2 C6 . . . . 73.3(3) ?
    C3 C2 N2 C1 . . . . -163.6(3) ?
    C75 C74 O3 C77 . . . . -179.0(4) ?
    C73 C74 O3 C77 . . . . 2.5(6) ?
    C54 C55 O4 C58 . . . . -3.9(6) ?
    C56 C55 O4 C58 . . . . 177.6(4) ?
loop_
    _geom_hbond_atom_site_label_D
    _geom_hbond_atom_site_label_H
    _geom_hbond_atom_site_label_A
    _geom_hbond_site_symmetry_A
    _geom_hbond_distance_DH
    _geom_hbond_distance_HA
    _geom_hbond_distance_DA
    _geom_hbond_angle_DHA
    _geom_hbond_publ_flag
    C77 H77A O2 3_655 0.96 2.54 3.418(5) 152 y
    C58 H58C Cg1 3_756 0.96 2.93 3.822(5) 156 y
