# Supplementary material for: 5′′-(4-Meth­oxy­benzyl­idene)-1′-(4-meth­oxy­phen­yl)-1′′-methyl-1′,2′,3′,5′,6′,7′,8′,8a′-octa­hydro­dispiro­[acenaphthyl­ene-1,3′-indolizine-2′,3′′-piperidine]-2,4′′(1H)-dione
Source: Acta Crystallogr Sect E Struct Rep Online. 2013 Jan 19;69(Pt 2):o256–7. doi: 10.1107/S1600536813001177 (PMC3569788; doi:10.1107/S1600536813001177)
Supplement: Supplementary file 2 [file e-69-0o256-Isup2.hkl]

#
# h,k,l, Fc-squared, Fo-squared, sigma(Fo-squared) and status flag
#
data_I
_shelx_title ' 40me in P2(1)/n'
_shelx_refln_list_code          4
_shelx_F_calc_maximum      218.69
_exptl_crystal_F_000      1272.00
_reflns_d_resolution_high  0.8341
 
loop_
 _symmetry_equiv_pos_as_xyz
 'x, y, z'
 '-x+1/2, y+1/2, -z+1/2'
 '-x, -y, -z'
 'x-1/2, -y-1/2, z-1/2'
 
_cell_length_a     8.3790
_cell_length_b    16.9580
_cell_length_c    22.0630
_cell_angle_alpha  90.000
_cell_angle_beta   96.605
_cell_angle_gamma  90.000
 
_shelx_F_squared_multiplier     1.000
 
loop_
 _refln_index_h
 _refln_index_k
 _refln_index_l
 _refln_F_squared_calc
 _refln_F_squared_meas
 _refln_F_squared_sigma
 _refln_observed_status
   2   0   0    23211.59    23550.92    324.18 o
   4   0   0     6548.54     6871.91    115.11 o
   6   0   0        7.34        3.71      7.73 o
   8   0   0      355.16      341.59     27.35 o
   1   1   0     6026.40     5037.56     57.64 o
   2   1   0     4192.03     3977.61     43.24 o
   3   1   0      146.51       85.62      3.63 o
   4   1   0      161.23      151.76      5.92 o
   5   1   0      111.07      121.99      7.27 o
   6   1   0       60.89       64.52      7.79 o
   7   1   0       42.25       43.61     10.95 o
   8   1   0       36.30       64.39     11.78 o
   9   1   0       11.85       15.08     12.80 o
   0   2   0        1.09       -1.13      1.13 o
   1   2   0      390.26      349.86      4.99 o
   2   2   0    10499.76     9647.16    105.50 o
   3   2   0      767.08      700.20     11.11 o
   4   2   0      178.39      216.85      7.12 o
   5   2   0      375.39      342.12     11.09 o
   6   2   0        3.58        1.02      5.95 o
   7   2   0      567.10      608.45     23.65 o
   8   2   0       38.21       57.62     11.94 o
   9   2   0       40.64       40.13     14.02 o
   1   3   0       39.98       36.06      1.91 o
   2   3   0     2793.06     2908.42     34.93 o
   3   3   0      226.74      233.99      6.51 o
   4   3   0     6593.65     6531.05     81.15 o
   5   3   0      302.61      451.31     12.17 o
   6   3   0     1040.16      973.07     21.12 o
   7   3   0        2.26        5.21      8.75 o
   8   3   0       89.22      124.19     13.69 o
   9   3   0       66.25       59.97     14.66 o
   0   4   0    32069.87    34904.68    610.86 o
   1   4   0      631.71      635.99      8.31 o
   2   4   0     2016.92     1883.40     24.47 o
   3   4   0      623.14      636.71     11.98 o
   4   4   0      491.23      527.21     11.87 o
   5   4   0        6.64        4.42      4.76 o
   6   4   0       87.18       82.02      8.58 o
   7   4   0      244.65      241.19     15.15 o
   8   4   0        3.72        3.06     11.00 o
   9   4   0        5.68        6.84     12.75 o
   1   5   0    14572.48    14429.83    161.83 o
   2   5   0      880.43      842.46     13.13 o
   3   5   0     1550.50     1459.66     23.22 o
   4   5   0        8.95        3.24      4.21 o
   5   5   0      389.16      397.17     12.14 o
   6   5   0       21.35        9.02      6.22 o
   7   5   0       27.16       32.76      9.40 o
   8   5   0       88.00       86.83     14.50 o
   9   5   0      176.39      158.22     18.32 o
   0   6   0    18244.66    20559.86    356.35 o
   1   6   0     1449.17     1337.49     18.13 o
   2   6   0     3006.88     3088.11     40.53 o
   3   6   0       68.38       10.56      4.13 o
   4   6   0      104.68      109.05      6.15 o
   5   6   0      760.53      815.09     16.21 o
   6   6   0       62.87       36.86      6.52 o
   7   6   0      271.24      288.39     16.31 o
   8   6   0        1.18      -10.74     10.74 o
   9   6   0       19.51       22.72     13.43 o
   1   7   0    10381.00    10508.30    167.77 o
   2   7   0      303.75      228.89      8.23 o
   3   7   0       15.47       11.16      3.04 o
   4   7   0      388.50      381.09     10.20 o
   5   7   0      158.18      203.21      8.36 o
   6   7   0      260.89      215.04     10.24 o
   7   7   0      965.03      975.21     28.50 o
   8   7   0        8.18       22.10     11.00 o
   9   7   0      107.65      112.56     20.83 o
   0   8   0     7277.56     8840.18    173.12 o
   1   8   0     1060.68     1053.95     19.78 o
   2   8   0      839.62      902.30     15.66 o
   3   8   0     1291.03     1225.59     19.34 o
   4   8   0       46.43       53.10      5.18 o
   5   8   0       17.53        9.33      5.14 o
   6   8   0      300.74      280.04     12.77 o
   7   8   0       98.59       92.12     11.06 o
   8   8   0       92.00       81.99     15.40 o
   9   8   0       51.03      114.26     21.23 o
   1   9   0     2963.74     2981.23     50.10 o
   2   9   0       19.65       15.09      2.95 o
   3   9   0      155.08      156.31      8.20 o
   4   9   0      195.08      167.85      7.98 o
   5   9   0      219.49      204.29      9.33 o
   6   9   0      979.28      935.53     23.99 o
   7   9   0       14.00        5.73      9.75 o
   8   9   0      217.62      224.05     17.70 o
   0  10   0      386.43      414.46     17.77 o
   1  10   0       74.35       78.65      4.89 o
   2  10   0     1146.28     1226.22     24.31 o
   3  10   0      395.36      428.61     10.68 o
   4  10   0       65.57       56.65      5.85 o
   5  10   0      101.11       92.17      8.43 o
   6  10   0      412.42      404.39     16.40 o
   7  10   0        0.20        1.35      9.26 o
   8  10   0        0.43        2.05     10.67 o
   1  11   0       70.12       83.75      5.15 o
   2  11   0      165.25      226.15      8.79 o
   3  11   0       47.34       53.34      5.26 o
   4  11   0      118.22      105.27      6.26 o
   5  11   0      175.61      232.29     11.37 o
   6  11   0      712.90      694.88     21.11 o
   7  11   0        9.46       15.10     10.24 o
   8  11   0        1.47       -6.53     12.81 o
   0  12   0       35.91       37.25      8.13 o
   1  12   0      423.23      428.33     11.87 o
   2  12   0     1018.78     1013.43     23.72 o
   3  12   0      490.89      484.11     14.64 o
   4  12   0       12.91        1.69      5.27 o
   5  12   0       48.65      136.41     10.46 o
   6  12   0       32.27       34.52      9.61 o
   7  12   0      162.45      191.14     17.88 o
   8  12   0        7.66       28.34     27.87 o
   1  13   0       36.63       45.22      5.41 o
   2  13   0       82.98       87.40      7.23 o
   3  13   0      798.96      729.98     22.95 o
   4  13   0      119.58      120.81     11.88 o
   5  13   0      173.02      212.80     11.68 o
   6  13   0       70.91       49.65      9.77 o
   7  13   0      216.72      179.67     17.56 o
   0  14   0      901.49      971.46     51.29 o
   1  14   0        7.92        0.39      8.01 o
   2  14   0       79.54       68.71      7.39 o
   3  14   0       32.81       33.18      8.12 o
   4  14   0       46.68       38.19     10.48 o
   5  14   0      183.43      166.28     17.34 o
   6  14   0       99.01      113.05     11.07 o
   7  14   0       49.15       46.36     13.52 o
   1  15   0      125.86       93.79     12.44 o
   2  15   0       36.52       27.87      6.35 o
   3  15   0       18.32       31.21      8.13 o
   4  15   0        4.25       -1.04      9.40 o
   5  15   0       69.42       82.80     14.60 o
   6  15   0      184.99      168.36     19.90 o
   0  16   0        5.04       -8.18     12.82 o
   1  16   0      351.25      320.22     20.83 o
   2  16   0       76.77      103.53      8.79 o
   3  16   0       94.44      105.62     10.13 o
   4  16   0        2.81       -8.36      9.46 o
   5  16   0       37.32       23.96     12.87 o
   6  16   0        6.84        1.16     14.22 o
   1  17   0       18.96       15.50     10.41 o
   2  17   0       53.41       65.02     13.19 o
   3  17   0        2.87        5.89      6.98 o
   4  17   0       13.40        7.24     10.61 o
   5  17   0        6.19       -6.29     12.48 o
   0  18   0       67.23       40.04     17.66 o
   1  18   0        2.06       -0.96     10.34 o
   2  18   0        3.49       18.93     12.00 o
   3  18   0        2.36       -3.53      7.67 o
   4  18   0       52.08       52.45     12.41 o
   1  19   0        4.31       15.16     12.01 o
   2  19   0       33.17       26.35     12.90 o
   3  19   0        9.62        3.05     13.03 o
   0  20   0      157.99      133.10     24.85 o
   1  20   0       34.13       19.12     12.78 o
  -9   0   1       24.41       17.71     15.01 o
  -7   0   1       24.18       20.86     11.28 o
  -5   0   1       79.87      122.36     10.31 o
  -3   0   1        1.08        3.99      3.20 o
  -1   0   1     6128.72     4913.66     97.61 o
   1   0   1      485.47      405.76      7.20 o
   3   0   1     1765.22     1778.71     28.96 o
   5   0   1      802.08      821.84     24.00 o
   7   0   1      139.78      155.32     17.97 o
   9   0   1      154.35      157.21     23.44 o
  -9   1   1       27.17       26.64     13.39 o
  -8   1   1       53.29       51.16     11.91 o
  -7   1   1       66.81       74.46     10.22 o
  -6   1   1      120.56      120.81      9.26 o
  -5   1   1       25.67       41.61      5.51 o
  -4   1   1       25.04       18.96      3.98 o
  -3   1   1      578.74      581.75     10.16 o
  -2   1   1     1051.65      808.61     11.03 o
  -1   1   1    15539.28    13782.26    134.27 o
   0   1   1       36.84       -0.44      0.44 o
   1   1   1     4899.32     4881.85     51.69 o
   2   1   1     6219.42     5113.33     53.22 o
   3   1   1      380.56      311.98      6.34 o
   4   1   1      169.85      193.82      6.53 o
   5   1   1      313.84      485.49     12.01 o
   6   1   1      390.63      409.92     14.59 o
   7   1   1      190.38      227.64     16.34 o
   8   1   1       17.26       27.29     12.40 o
   9   1   1        0.02       -4.05     12.07 o
  -9   2   1       30.72       38.39     13.78 o
  -8   2   1       83.41      115.03     13.61 o
  -7   2   1       59.81       50.38      9.80 o
  -6   2   1       10.39       14.10      6.05 o
  -5   2   1      436.01      447.34     13.15 o
  -4   2   1      215.74      194.83      6.76 o
  -3   2   1     6781.88     6713.90     75.17 o
  -2   2   1    15600.80    14819.69    154.69 o
  -1   2   1     2183.31     2347.63     23.78 o
   0   2   1    15027.20    14051.71    385.84 o
   1   2   1       58.35       73.91      2.31 o
   2   2   1     7661.19     7372.42     81.12 o
   3   2   1     4122.85     4026.25     46.70 o
   4   2   1      672.20      695.68     12.77 o
   5   2   1      390.80      420.31     11.71 o
   6   2   1      242.19      238.03     10.87 o
   7   2   1      168.04      172.79     14.70 o
   8   2   1       42.95       41.25     13.14 o
   9   2   1       27.47       31.70     13.37 o
  -9   3   1        2.70        0.54     12.51 o
  -8   3   1        9.66        8.49      9.95 o
  -7   3   1       60.89       60.83      9.82 o
  -6   3   1       83.81       69.36      7.82 o
  -5   3   1      276.17      412.58     10.95 o
  -4   3   1      122.04      130.36      5.93 o
  -3   3   1      154.32      202.29      6.12 o
  -2   3   1      140.15       11.73      2.13 o
  -1   3   1    10618.93    10379.76    117.65 o
   0   3   1        0.19       -0.98      0.98 o
   1   3   1    12463.59    12281.05    144.19 o
   2   3   1     2418.12     2282.53     28.13 o
   3   3   1      252.92      216.30      5.83 o
   4   3   1     2179.72     2284.74     33.52 o
   5   3   1      634.51      865.51     17.38 o
   6   3   1      183.78      186.67      9.97 o
   7   3   1      276.70      283.56     17.58 o
   8   3   1      174.11      172.62     16.50 o
   9   3   1        0.58        4.38     12.91 o
  -9   4   1      185.91      191.93     20.95 o
  -8   4   1      116.99      134.63     15.64 o
  -7   4   1      432.26      420.33     17.31 o
  -6   4   1      162.06      152.77      9.63 o
  -5   4   1      157.61      231.02      8.24 o
  -4   4   1       55.61       55.58      5.04 o
  -3   4   1       21.08       13.06      3.01 o
  -2   4   1     1874.27     1649.29     19.98 o
  -1   4   1      398.10      423.49      6.68 o
   0   4   1    14409.62    15477.25    213.31 o
   1   4   1    47824.96    44793.75    520.88 o
   2   4   1      125.70      110.46      3.90 o
   3   4   1     1391.57     1365.51     22.14 o
   4   4   1     1511.91     1573.33     23.76 o
   5   4   1     3070.06     3041.93     42.22 o
   6   4   1     1297.40     1239.01     26.27 o
   7   4   1      646.37      624.63     22.02 o
   8   4   1       29.43       55.41     14.72 o
   9   4   1       10.82       -3.69     12.28 o
  -9   5   1        4.05        0.98     15.01 o
  -8   5   1       46.25       86.36     14.14 o
  -7   5   1       27.63       31.77      8.96 o
  -6   5   1     1332.14     1282.86     23.24 o
  -5   5   1      424.99      413.69     11.83 o
  -4   5   1      335.89      375.45      9.96 o
  -3   5   1      747.46      619.89     11.76 o
  -2   5   1     1008.21     1028.60     15.22 o
  -1   5   1     2530.32     2728.79     41.93 o
   0   5   1      733.29      771.23     12.94 o
   1   5   1      885.22      857.07     11.75 o
   2   5   1     2277.17     2379.36     31.86 o
   3   5   1     2083.51     2130.16     30.26 o
   4   5   1       20.12       -1.86      3.60 o
   5   5   1       77.33       81.77      6.31 o
   6   5   1     1385.55     1405.60     25.91 o
   7   5   1      913.58      922.85     27.10 o
   8   5   1       24.85       47.63     14.28 o
   9   5   1      135.15      169.17     18.84 o
  -9   6   1        2.13      -10.85     17.42 o
  -8   6   1       44.41       40.08     13.59 o
  -7   6   1        8.94        5.30      9.31 o
  -6   6   1      174.72      137.75      8.58 o
  -5   6   1       76.15       74.70      6.43 o
  -4   6   1        0.84       -3.65      3.65 o
  -3   6   1     4742.42     5074.76     65.90 o
  -2   6   1     1591.38     1549.75     25.99 o
  -1   6   1     1359.78     1274.13     21.04 o
   0   6   1    10038.64    11230.32    154.73 o
   1   6   1        0.06       -2.03      2.03 o
   2   6   1      991.96      889.34     15.62 o
   3   6   1      580.17      659.35     14.74 o
   4   6   1     1682.41     1553.56     26.02 o
   5   6   1      195.57      206.02      9.41 o
   6   6   1      755.20      697.65     17.89 o
   7   6   1      421.98      463.59     20.03 o
   8   6   1       10.39       10.64     12.49 o
   9   6   1       18.38       13.37     16.73 o
  -9   7   1       76.66       88.00     25.67 o
  -8   7   1       14.10       14.62     13.10 o
  -7   7   1        0.41        2.95      8.31 o
  -6   7   1       87.50       74.43      7.33 o
  -5   7   1      332.99      329.90     10.57 o
  -4   7   1      302.89      313.68      9.17 o
  -3   7   1     1250.51     1307.72     22.39 o
  -2   7   1     2486.87     2407.26     31.92 o
  -1   7   1     1459.78     1449.21     28.71 o
   0   7   1     8153.34     9314.54    137.52 o
   1   7   1      428.03      443.11      8.18 o
   2   7   1      682.45      674.95     16.73 o
   3   7   1       70.78       62.41      5.22 o
   4   7   1        0.05       -4.20      4.20 o
   5   7   1       24.87       83.16      6.97 o
   6   7   1        2.27        4.47      6.65 o
   7   7   1      260.49      277.92     16.64 o
   8   7   1       16.69        4.05     10.22 o
   9   7   1       37.96       12.50     16.19 o
  -9   8   1      117.17      132.63     27.74 o
  -8   8   1       47.43       58.85     14.47 o
  -7   8   1        8.44        7.46      8.96 o
  -6   8   1      124.88      137.88      9.79 o
  -5   8   1        8.77       10.20      4.93 o
  -4   8   1      239.04      207.67      7.50 o
  -3   8   1      344.30      320.41      8.17 o
  -2   8   1      252.03      238.96      7.39 o
  -1   8   1       12.03       10.04      4.57 o
   0   8   1     2001.04     2470.16     38.30 o
   1   8   1      640.94      572.19     10.47 o
   2   8   1       11.97        8.53      3.04 o
   3   8   1      663.82      718.52     14.04 o
   4   8   1        7.84        4.88      4.19 o
   5   8   1       12.17        7.69      5.04 o
   6   8   1      171.12      149.23     11.19 o
   7   8   1      283.92      279.94     16.57 o
   8   8   1       33.20       17.68     11.34 o
   9   8   1       18.34       12.81     17.23 o
  -8   9   1       12.91       33.35     16.09 o
  -7   9   1       99.92       79.21     11.98 o
  -6   9   1      119.24      111.51      9.32 o
  -5   9   1       62.09       74.24      6.41 o
  -4   9   1      158.32      172.39      7.20 o
  -3   9   1       53.42       55.17      4.51 o
  -2   9   1      332.68      361.54     10.26 o
  -1   9   1      881.12      867.60     19.06 o
   0   9   1     1260.08     1421.82     25.22 o
   1   9   1       65.28       62.24      4.49 o
   2   9   1      284.17      254.46      7.32 o
   3   9   1      869.52      826.35     15.51 o
   4   9   1      195.83      176.85      8.24 o
   5   9   1        9.81       16.05      5.70 o
   6   9   1     1134.88     1061.37     26.02 o
   7   9   1       51.60       59.15     12.68 o
   8   9   1      436.41      413.13     22.76 o
  -8  10   1        8.92        7.17     15.61 o
  -7  10   1      168.67      165.93     16.78 o
  -6  10   1      349.30      319.14     15.39 o
  -5  10   1      147.15      134.96      8.08 o
  -4  10   1      260.22      251.24      8.67 o
  -3  10   1      146.91      169.41      7.24 o
  -2  10   1     2013.29     1987.15     36.19 o
  -1  10   1      283.36      276.23      8.19 o
   0  10   1      255.02      307.78      8.20 o
   1  10   1      155.61      143.07      5.23 o
   2  10   1      277.32      304.61      8.09 o
   3  10   1      499.96      543.57     12.53 o
   4  10   1        0.24       -4.42      4.42 o
   5  10   1        1.18       -5.31      5.31 o
   6  10   1        0.26       -4.32      9.81 o
   7  10   1       18.63        9.98      9.96 o
   8  10   1       61.60       62.06     13.17 o
  -8  11   1        4.80       12.47     13.18 o
  -7  11   1      141.95      131.20     16.05 o
  -6  11   1      263.53      241.59     14.62 o
  -5  11   1      223.74      223.83     11.47 o
  -4  11   1        4.83       -2.96      4.36 o
  -3  11   1      534.87      580.17     15.74 o
  -2  11   1      774.17      772.07     19.34 o
  -1  11   1      307.52      360.84     10.92 o
   0  11   1      201.21      225.78      7.11 o
   1  11   1       68.46       84.54      4.98 o
   2  11   1       69.37       76.04      6.04 o
   3  11   1       11.03        4.01      4.18 o
   4  11   1      222.82      217.51      9.14 o
   5  11   1      536.50      471.29     17.78 o
   6  11   1       35.30       36.94     11.42 o
   7  11   1       10.22       17.41     10.09 o
   8  11   1       38.59       37.75     12.70 o
  -8  12   1       21.69       14.38     16.98 o
  -7  12   1      135.18      151.95     16.83 o
  -6  12   1       28.70       32.46      9.43 o
  -5  12   1      824.66      770.05     22.00 o
  -4  12   1      223.67      198.53     13.70 o
  -3  12   1      125.06      139.11      9.55 o
  -2  12   1      709.89      759.14     19.50 o
  -1  12   1       22.27       24.45      4.67 o
   0  12   1      681.47      707.82     22.32 o
   1  12   1      156.53      158.66      9.10 o
   2  12   1     1152.73     1038.74     21.86 o
   3  12   1      810.82      775.50     17.09 o
   4  12   1       27.88       21.12      6.13 o
   5  12   1        4.95       -1.49      7.36 o
   6  12   1       50.16       62.74     10.85 o
   7  12   1        7.09        5.04      9.93 o
  -7  13   1       69.63       58.58     13.49 o
  -6  13   1        8.11       -3.58      7.69 o
  -5  13   1       92.46       99.65      8.29 o
  -4  13   1       21.77        5.09      8.32 o
  -3  13   1      839.74      845.80     25.29 o
  -2  13   1      136.35      121.64      8.13 o
  -1  13   1        0.01        0.27      4.07 o
   0  13   1        3.85       15.64      6.67 o
   1  13   1       59.63       59.63      8.63 o
   2  13   1      216.55      202.73      9.59 o
   3  13   1       91.99       95.09      9.82 o
   4  13   1       77.71       45.84      6.53 o
   5  13   1      394.04      419.51     14.67 o
   6  13   1        8.43       -7.92      8.47 o
   7  13   1       10.34        9.29     12.05 o
  -7  14   1        5.90       -2.35     11.37 o
  -6  14   1       63.24       40.76      8.19 o
  -5  14   1       32.07       40.33     12.38 o
  -4  14   1       11.65       -7.96      9.14 o
  -3  14   1        5.38       -4.43      6.74 o
  -2  14   1       38.83       40.84      6.87 o
  -1  14   1        4.71        4.24      5.25 o
   0  14   1        0.05       -6.95      7.63 o
   1  14   1       40.63       40.63     10.16 o
   2  14   1       55.38       52.98      6.74 o
   3  14   1      119.78      108.02     10.15 o
   4  14   1       26.59       21.05      8.94 o
   5  14   1       23.34       16.26      7.21 o
   6  14   1       16.44        7.02     10.71 o
   7  14   1        5.87       14.34     12.50 o
  -6  15   1       70.86       68.42     16.11 o
  -5  15   1        0.88       11.24     11.40 o
  -4  15   1        6.95       -9.21      9.21 o
  -3  15   1       20.89       22.21      7.69 o
  -2  15   1        2.77        1.85      5.70 o
  -1  15   1        1.85        1.28      8.53 o
   0  15   1       34.79       44.21     10.22 o
   1  15   1      168.97      182.25     15.73 o
   2  15   1      202.16      162.98     11.03 o
   3  15   1        7.36       -6.78      6.78 o
   4  15   1        6.35       -0.22      9.51 o
   5  15   1        5.73       19.04     11.78 o
   6  15   1      126.84      103.93     10.59 o
  -6  16   1        8.00        5.18     13.91 o
  -5  16   1       85.00       75.83     14.36 o
  -4  16   1        0.93        7.93     10.14 o
  -3  16   1        2.36       -0.40      7.12 o
  -2  16   1       78.57       58.16      7.22 o
  -1  16   1        2.59       11.07      9.63 o
   0  16   1      562.91      529.79     26.00 o
   1  16   1       57.74       63.34     13.03 o
   2  16   1       69.59      147.82     26.76 o
   3  16   1      192.79      209.75     12.21 o
   4  16   1        0.03       -2.95      9.80 o
   5  16   1       44.93       40.50     14.03 o
   6  16   1       23.24       26.16     17.59 o
  -5  17   1       20.85       -3.66     12.13 o
  -4  17   1       83.89       78.54     12.93 o
  -3  17   1       32.75       42.09      8.44 o
  -2  17   1        2.11        0.06      9.99 o
  -1  17   1       47.40       27.82     10.80 o
   0  17   1        1.75       22.80     10.77 o
   1  17   1        3.81       22.12     10.86 o
   2  17   1        9.02       25.79     12.04 o
   3  17   1       16.11       19.62      7.30 o
   4  17   1      323.50      334.59     20.51 o
   5  17   1        4.53       17.30     12.99 o
  -4  18   1       33.29       28.53     11.58 o
  -3  18   1       53.60       57.66      8.84 o
  -2  18   1       88.26      105.49     14.73 o
  -1  18   1        0.92       -0.81      9.82 o
   0  18   1      252.60      264.60     20.01 o
   1  18   1       19.75       34.02     12.12 o
   2  18   1       17.14       13.69     12.11 o
   3  18   1       86.78      111.86     18.10 o
   4  18   1       32.25       41.43     12.27 o
  -3  19   1        6.25        6.22     12.65 o
  -2  19   1       46.77       19.99     12.28 o
  -1  19   1      237.32      179.10     17.76 o
   0  19   1       13.86       21.18     12.33 o
   1  19   1      118.74       81.76     15.10 o
   2  19   1        7.12        3.85     12.49 o
   3  19   1       18.71       -6.25     13.76 o
  -1  20   1        8.64        7.73     12.08 o
   0  20   1      141.13      142.36     17.88 o
   1  20   1        0.44        6.70     12.84 o
  -8   0   2      206.24      175.03     21.55 o
  -6   0   2     1175.38     1237.66     30.29 o
  -4   0   2     2483.41     2651.02     45.16 o
  -2   0   2    31879.01    29698.67    511.65 o
   2   0   2       77.63       80.15      4.24 o
   4   0   2     1985.31     2074.01     37.19 o
   6   0   2      690.11      656.00     28.67 o
   8   0   2     1035.96     1039.47     53.75 o
  -9   1   2       21.69       34.72     18.62 o
  -8   1   2        3.59        1.53     10.19 o
  -7   1   2        0.92       -7.25      7.25 o
  -6   1   2        2.24       -0.63      5.19 o
  -5   1   2      242.64      229.57      8.14 o
  -4   1   2      907.57      917.48     14.53 o
  -3   1   2      423.90      421.94      8.02 o
  -2   1   2    28946.36    27514.52    295.02 o
  -1   1   2    13576.51    13744.76    161.52 o
   0  -1  -2     1277.67      729.72     13.09 o
   1   1   2     2188.22     1949.58     24.35 o
   2   1   2     8033.48     7592.70     80.61 o
   3   1   2      206.00      202.11      5.08 o
   4   1   2       19.52       29.38      3.81 o
   5   1   2     2401.48     2470.29     37.43 o
   6   1   2        4.96       -4.71      5.55 o
   7   1   2     2503.33     2462.72     57.14 o
   8   1   2       21.13       67.60     14.44 o
   9   1   2       10.31       20.95     16.35 o
  -9   2   2       12.18        6.94     16.82 o
  -8   2   2       85.90      100.62     12.94 o
  -7   2   2       74.61       78.71     10.34 o
  -6   2   2       39.72       32.84      6.17 o
  -5   2   2      169.93      268.98      9.51 o
  -4   2   2      467.96      424.05      9.28 o
  -3   2   2       45.85       39.12      3.28 o
  -2   2   2     4892.06     4233.43     45.85 o
  -1   2   2     3016.04     2767.86     29.88 o
   0   2   2    19330.97    20419.86    254.26 o
   1   2   2     1031.37      874.31     12.51 o
   2   2   2      917.95      261.53      6.32 o
   3   2   2     2922.47     2907.38     34.92 o
   4   2   2      375.15      393.06      9.37 o
   5   2   2       62.01       65.77      6.32 o
   6   2   2     1064.25     1009.59     21.90 o
   7   2   2       19.39       24.15     10.15 o
   8   2   2       23.19       10.93     12.20 o
   9   2   2        0.61       -9.91     13.85 o
  -9   3   2       69.36       47.34     19.80 o
  -8   3   2       16.09       10.25     12.59 o
  -7   3   2      298.63      297.17     14.92 o
  -6   3   2      228.79      205.91     10.28 o
  -5   3   2     1040.75     1001.22     18.09 o
  -4   3   2       21.08        7.88      3.70 o
  -3   3   2       75.30       61.87      3.71 o
  -2   3   2      532.04      402.31      6.76 o
  -1   3   2      446.87      477.57      6.97 o
   0   3   2    17034.61    17736.86    261.81 o
   1   3   2    19655.99    18609.69    239.63 o
   2   3   2     1743.28     1482.08     21.16 o
   3   3   2      405.48      199.20      7.09 o
   4   3   2      232.53      256.26      8.60 o
   5   3   2      598.43      625.83     13.77 o
   6   3   2      449.56      425.64     14.78 o
   7   3   2      533.18      600.47     21.69 o
   8   3   2        0.90        6.02     11.31 o
   9   3   2       19.56       28.49     14.63 o
  -9   4   2       55.84       25.86     18.15 o
  -8   4   2        4.53        8.56     12.08 o
  -7   4   2       79.80       87.09     10.77 o
  -6   4   2     1250.31     1172.31     22.54 o
  -5   4   2      847.48      800.56     15.07 o
  -4   4   2      196.98      195.77      7.08 o
  -3   4   2      824.98      703.87     11.47 o
  -2   4   2        5.33       -1.82      1.82 o
  -1   4   2     3946.04     3808.74     57.88 o
   0   4   2    10490.74    11878.44    164.04 o
   1   4   2     6018.76     5859.54     72.95 o
   2   4   2      901.14      762.59     12.46 o
   3   4   2       11.51       11.15      3.12 o
   4   4   2      500.73      503.21     11.74 o
   5   4   2      818.56      828.17     17.19 o
   6   4   2      403.27      422.93     14.73 o
   7   4   2       86.80      113.78     12.19 o
   8   4   2      260.83      239.35     23.41 o
   9   4   2       23.71       18.61     14.71 o
  -9   5   2       40.30       54.01     19.01 o
  -8   5   2      214.79      223.83     19.83 o
  -7   5   2       26.34       -4.17      8.19 o
  -6   5   2       89.53       69.68      7.95 o
  -5   5   2      132.89      168.59      7.56 o
  -4   5   2     1348.35     1425.78     21.77 o
  -3   5   2      888.96      911.94     15.11 o
  -2   5   2      194.00      112.71      3.76 o
  -1   5   2       27.58       38.97      2.57 o
   0   5   2     3981.80     4567.35     68.35 o
   1   5   2       87.20       88.06      3.90 o
   2   5   2      269.80      160.62      6.67 o
   3   5   2       75.71       12.18      4.05 o
   4   5   2      460.84      491.22     12.95 o
   5   5   2      530.61      620.79     14.46 o
   6   5   2      915.92      953.51     21.62 o
   7   5   2      163.16      147.31     13.28 o
   8   5   2       18.45        4.29     12.82 o
   9   5   2       47.63       28.80     15.63 o
  -9   6   2      216.37      217.52     26.25 o
  -8   6   2       20.25       32.78     16.70 o
  -7   6   2       14.24        2.71      9.55 o
  -6   6   2      380.10      358.26     12.29 o
  -5   6   2       99.03      113.21      7.04 o
  -4   6   2      111.81      111.54      5.97 o
  -3   6   2     1598.00     1504.24     22.30 o
  -2   6   2     1391.48     1504.68     23.34 o
  -1   6   2     2735.76     2568.21     43.55 o
   0   6   2     3498.94     4233.20     63.54 o
   1   6   2     6778.39     6958.23     86.43 o
   2   6   2      957.77      983.95     17.14 o
   3   6   2     3646.87     3741.99     59.76 o
   4   6   2      577.06      570.06     15.18 o
   5   6   2       77.06       81.00      7.67 o
   6   6   2      602.78      677.27     18.82 o
   7   6   2       71.89       86.51     12.54 o
   8   6   2       51.47       49.26     12.85 o
   9   6   2       23.04       19.42     19.40 o
  -9   7   2        1.32      -19.08     19.08 o
  -8   7   2      455.23      445.41     30.43 o
  -7   7   2       63.36       85.57     12.85 o
  -6   7   2      104.03      106.81      8.22 o
  -5   7   2       61.80       83.94      6.43 o
  -4   7   2        0.80       -3.88      3.88 o
  -3   7   2       40.47       46.02      4.14 o
  -2   7   2     3289.34     3271.01     51.50 o
  -1   7   2      156.29      137.29      6.91 o
   0   7   2     1495.08     1766.11     30.31 o
   1   7   2     7578.38     7245.96    100.78 o
   2   7   2      348.21      428.02      9.73 o
   3   7   2       53.96       36.72      4.36 o
   4   7   2       24.26       27.05      5.12 o
   5   7   2      543.73      535.38     14.97 o
   6   7   2      262.40      255.81     14.15 o
   7   7   2       57.43       42.70     11.39 o
   8   7   2        3.81      -10.48     11.34 o
   9   7   2        0.02       -4.23     15.83 o
  -9   8   2        1.88        1.46     20.44 o
  -8   8   2       14.12       12.90     18.07 o
  -7   8   2       22.70       -0.62     12.48 o
  -6   8   2      120.88       77.65      9.21 o
  -5   8   2       48.57       41.83      6.05 o
  -4   8   2      209.30      219.87      8.13 o
  -3   8   2     1515.24     1571.58     25.74 o
  -2   8   2      296.98      316.13      8.31 o
  -1   8   2     1509.63     1494.99     27.25 o
   0   8   2      389.60      428.64     11.07 o
   1   8   2       87.90       88.33      3.87 o
   2   8   2     2389.03     2352.99     35.83 o
   3   8   2       15.16       13.68      4.05 o
   4   8   2      336.95      328.40     10.97 o
   5   8   2      754.52      713.66     17.77 o
   6   8   2      278.50      260.88     14.46 o
   7   8   2        7.67       -0.58      9.16 o
   8   8   2      158.58      160.38     18.53 o
   9   8   2       12.71        1.11     19.82 o
  -8   9   2       29.43       20.47     15.75 o
  -7   9   2        6.02       -3.04     10.22 o
  -6   9   2       35.42       34.57      8.09 o
  -5   9   2        9.11       15.03      5.40 o
  -4   9   2      135.55      133.13      6.66 o
  -3   9   2     1029.87      992.94     16.83 o
  -2   9   2      306.63      255.08      7.62 o
  -1   9   2     1532.57     1617.07     32.06 o
   0   9   2       72.17      102.45      4.79 o
   1   9   2      719.02      734.89     12.98 o
   2   9   2      536.87      535.47     10.85 o
   3   9   2      115.44       84.72      7.46 o
   4   9   2       32.60       32.62      5.51 o
   5   9   2      402.59      382.20     12.61 o
   6   9   2       37.20       31.93      9.57 o
   7   9   2       13.81        9.59     11.21 o
   8   9   2        9.39        6.77     12.46 o
  -8  10   2        3.18      -14.77     14.77 o
  -7  10   2      108.55       58.09     13.28 o
  -6  10   2      452.23      458.92     16.73 o
  -5  10   2       99.41      117.39      8.21 o
  -4  10   2       77.95       52.04      5.01 o
  -3  10   2      789.50      800.78     17.48 o
  -2  10   2      432.91      434.78     11.82 o
  -1  10   2      442.00      482.36     15.40 o
   0  10   2      189.88      264.95      7.25 o
   1  10   2     2181.74     2091.79     31.28 o
   2  10   2      410.62      463.74     10.08 o
   3  10   2       40.73       49.56      5.04 o
   4  10   2      595.49      548.13     13.53 o
   5  10   2      196.54      212.35     10.70 o
   6  10   2        0.32       -9.09      9.09 o
   7  10   2       80.30       70.20     14.03 o
   8  10   2       41.86       41.77     12.79 o
  -8  11   2       12.13       28.89     16.04 o
  -7  11   2       11.10       -0.39     11.56 o
  -6  11   2      354.35      371.12     15.98 o
  -5  11   2      118.48      119.63      8.61 o
  -4  11   2      169.89      166.57      7.69 o
  -3  11   2      144.74      135.04      8.03 o
  -2  11   2      163.60      158.33      8.29 o
  -1  11   2      247.77      241.11      9.92 o
   0  11   2      451.05      535.05     13.58 o
   1  11   2     2545.35     2484.69     42.97 o
   2  11   2     1253.20     1263.95     21.38 o
   3  11   2      501.51      542.66     12.28 o
   4  11   2      619.93      596.31     14.22 o
   5  11   2      463.15      455.26     17.85 o
   6  11   2       29.63        7.51     10.46 o
   7  11   2      186.77      178.17     17.37 o
   8  11   2       31.44       12.70     12.11 o
  -8  12   2      110.41       68.30     18.23 o
  -7  12   2      153.89      126.31     15.56 o
  -6  12   2       20.53       12.86      8.27 o
  -5  12   2      130.86      213.92     11.12 o
  -4  12   2       50.20       42.43      9.17 o
  -3  12   2      477.30      496.96     16.38 o
  -2  12   2       53.60       48.80      9.94 o
  -1  12   2        4.36       10.61      4.25 o
   0  12   2        2.19       -0.41      3.91 o
   1  12   2       52.54       56.81      5.43 o
   2  12   2      268.93      273.00      8.04 o
   3  12   2       10.73        7.96      4.82 o
   4  12   2       33.66       22.69      6.71 o
   5  12   2       15.08       53.25      9.13 o
   6  12   2      160.03      151.27     15.25 o
   7  12   2       12.71       16.91     10.67 o
  -7  13   2       36.93       33.12     12.13 o
  -6  13   2       45.31       32.75      8.21 o
  -5  13   2      115.89      108.46     15.06 o
  -4  13   2       25.93       26.88      8.87 o
  -3  13   2      459.09      459.43     17.60 o
  -2  13   2       16.47       29.37      5.91 o
  -1  13   2      196.42      178.46      8.33 o
   0  13   2       27.73       27.40      4.43 o
   1  13   2      234.23      213.56     12.59 o
   2  13   2      270.03      273.46     10.10 o
   3  13   2      812.57      740.23     17.27 o
   4  13   2      157.33      157.18      9.49 o
   5  13   2      137.67      130.89     11.09 o
   6  13   2       51.59       57.42     10.38 o
   7  13   2      145.19      137.67     14.25 o
  -7  14   2       14.94       -1.36     10.72 o
  -6  14   2       26.98        9.20     13.20 o
  -5  14   2        3.85       13.27     11.28 o
  -4  14   2       11.72        9.54      9.30 o
  -3  14   2      213.17      210.66     12.45 o
  -2  14   2      174.17      172.33      9.90 o
  -1  14   2       38.65       45.31      5.97 o
   0  14   2      234.80      280.18     17.44 o
   1  14   2      211.65      187.37     15.57 o
   2  14   2       14.87       12.57      5.57 o
   3  14   2      577.25      488.72     18.25 o
   4  14   2      282.71      255.56      9.63 o
   5  14   2       39.03       63.94      8.08 o
   6  14   2       12.42       19.72      9.40 o
   7  14   2        0.60        1.29     15.38 o
  -6  15   2       32.06       36.51     14.87 o
  -5  15   2        5.19      -10.59     10.59 o
  -4  15   2       12.59        2.79      9.68 o
  -3  15   2      300.87      322.27     15.28 o
  -2  15   2      271.06      256.15     12.28 o
  -1  15   2      787.10      681.91     18.64 o
   0  15   2       50.13       54.73     10.93 o
   1  15   2      136.01      138.15     14.66 o
   2  15   2     1297.72     1175.30     46.16 o
   3  15   2       85.53       65.05      8.86 o
   4  15   2       44.40       51.71     11.83 o
   5  15   2        0.37        1.40      7.10 o
   6  15   2        0.66       -7.87     10.25 o
  -6  16   2        4.40       -5.29     13.23 o
  -5  16   2        3.79      -11.16     11.18 o
  -4  16   2        0.19       -7.03      9.32 o
  -3  16   2       30.21       31.55      8.29 o
  -2  16   2      765.79      767.09     22.08 o
  -1  16   2      190.91      187.18     15.37 o
   0  16   2      455.26      465.37     24.32 o
   1  16   2       58.77       45.38     12.58 o
   2  16   2      226.87      192.21     18.65 o
   3  16   2      140.34      122.76     10.07 o
   4  16   2        4.46        9.81     10.57 o
   5  16   2      131.00      168.12     18.30 o
  -5  17   2       11.89       15.52     12.98 o
  -4  17   2       38.02       37.59     11.46 o
  -3  17   2       19.76       11.07      8.76 o
  -2  17   2      146.52      150.81      9.41 o
  -1  17   2      132.50      117.51     13.80 o
   0  17   2        4.14        1.40      9.57 o
   1  17   2       76.97      100.27     14.72 o
   2  17   2       64.90       56.19     14.15 o
   3  17   2       66.17       78.35      9.60 o
   4  17   2      320.57      333.18     20.32 o
   5  17   2       19.46       44.13     14.71 o
  -4  18   2      104.88       71.83     13.31 o
  -3  18   2       21.81       36.05      9.90 o
  -2  18   2      276.56      246.51     18.91 o
  -1  18   2        0.57       14.09     10.10 o
   0  18   2      414.38      460.60     26.14 o
   1  18   2        0.97        1.51     11.59 o
   2  18   2        2.71        9.99     12.35 o
   3  18   2       97.69      101.56     18.00 o
   4  18   2       20.45       20.98     11.12 o
  -3  19   2        5.14        5.54      8.38 o
  -2  19   2       76.83       69.46     13.51 o
  -1  19   2       12.59       24.12     11.34 o
   0  19   2       40.19       44.70     13.34 o
   1  19   2        1.66        4.46     12.09 o
   2  19   2        3.20       -0.82     13.00 o
   3  19   2       15.80       15.08     15.82 o
  -1  20   2       87.48       82.33     14.23 o
   0  20   2        4.09        0.22     11.72 o
   1  20   2       11.10       21.75     13.72 o
  -9   0   3       15.03       29.55     20.31 o
  -7   0   3      578.00      552.41     36.34 o
  -5   0   3      388.85      343.61     13.36 o
  -3   0   3     1092.07     1136.65     23.16 o
  -1   0   3     7497.74     7102.11    124.43 o
   1   0   3      984.79     1091.09     19.88 o
   3   0   3      628.16      469.54     11.95 o
   5   0   3      212.40      240.65     13.38 o
   7   0   3       26.71       51.41     17.39 o
   9   0   3       18.77        9.05     19.58 o
  -9   1   3        5.82       -9.85     15.46 o
  -8   1   3       52.35       22.11     13.77 o
  -7   1   3       30.65       38.86     10.56 o
  -6   1   3        9.63        0.43      5.08 o
  -5   1   3        4.34       14.27      4.40 o
  -4   1   3     1318.31     1320.45     20.47 o
  -3   1   3     1106.07     1141.73     17.18 o
  -2   1   3     1116.63      881.49     11.59 o
  -1   1   3    26321.41    24774.11    289.22 o
   0   1   3      496.64      412.13      6.11 o
   1   1   3      989.35     1053.13     14.21 o
   2   1   3      990.69      931.88     12.33 o
   3   1   3      193.75       55.51      3.89 o
   4   1   3      349.51      341.75      8.84 o
   5   1   3        5.08       14.39      5.43 o
   6   1   3       16.37       16.94      6.61 o
   7   1   3     1110.45     1120.89     33.58 o
   8   1   3       48.36       48.42     14.05 o
   9   1   3      126.93       97.59     20.30 o
  -9   2   3       21.29      -16.24     16.24 o
  -8   2   3      133.61      110.29     16.61 o
  -7   2   3      463.39      420.90     20.45 o
  -6   2   3      356.54      349.10     12.51 o
  -5   2   3      123.26      155.25      7.37 o
  -4   2   3     1746.76     1883.05     27.10 o
  -3   2   3      231.26       94.28      4.42 o
  -2   2   3    18188.80    17406.27    187.68 o
  -1   2   3     3815.07     3494.67     40.49 o
   0   2   3     2112.41     2518.05     29.36 o
   1   2   3     8811.84     8208.90     97.18 o
   2   2   3      265.84      311.11      7.48 o
   3   2   3      521.58      382.08      8.30 o
   4   2   3        1.72       -3.70      3.70 o
   5   2   3       54.60      166.88      8.35 o
   6   2   3       29.95       31.77      7.26 o
   7   2   3      327.76      307.39     16.52 o
   8   2   3       38.09       28.05     13.13 o
   9   2   3        5.70       -7.23     15.10 o
  -9   3   3       83.20       82.70     20.41 o
  -8   3   3        6.29       25.88     15.24 o
  -7   3   3      108.85      102.25     13.35 o
  -6   3   3      261.60      237.04     11.40 o
  -5   3   3      956.96      895.95     18.45 o
  -4   3   3        1.44       -3.86      3.86 o
  -3   3   3      373.64      272.82      7.49 o
  -2   3   3     6811.80     6824.71     72.36 o
  -1   3   3     3816.31     3505.78     42.50 o
   0   3   3     1166.56     1178.83     15.89 o
   1   3   3     2591.80     2286.68     29.95 o
   2   3   3     2409.25     2169.10     27.13 o
   3   3   3     5072.15     4906.09     61.32 o
   4   3   3     1531.19     1545.14     24.87 o
   5   3   3       29.09       47.42      5.95 o
   6   3   3       79.54       71.29      8.33 o
   7   3   3      284.57      339.97     17.13 o
   8   3   3       76.71       88.22     15.23 o
   9   3   3       19.81       -3.32     15.52 o
  -9   4   3       51.07       79.51     20.38 o
  -8   4   3       74.24       50.69     16.97 o
  -7   4   3      621.87      599.94     23.96 o
  -6   4   3      204.79      196.23     10.76 o
  -5   4   3        4.09       -1.99      4.44 o
  -4   4   3     1024.58      928.13     18.76 o
  -3   4   3     2918.73     2618.12     34.29 o
  -2   4   3     1859.27     1735.10     21.87 o
  -1   4   3      485.42      401.27      8.53 o
   0   4   3      233.46      327.22      6.29 o
   1   4   3     9358.25     9070.96    118.15 o
   2   4   3     1860.26     1703.16     24.18 o
   3   4   3      630.63      657.49     13.39 o
   4   4   3     2637.93     2635.52     38.20 o
   5   4   3      972.60     1013.60     19.55 o
   6   4   3      345.89      297.85     12.81 o
   7   4   3      185.63      198.11     14.06 o
   8   4   3       16.26        5.47     12.04 o
   9   4   3       95.87       79.60     20.41 o
  -9   5   3       60.52       50.67     19.51 o
  -8   5   3      249.90      245.42     24.23 o
  -7   5   3      137.85      150.72     14.46 o
  -6   5   3      565.02      551.15     19.47 o
  -5   5   3       60.92      116.81      8.02 o
  -4   5   3     1932.56     1831.19     29.27 o
  -3   5   3     1337.98     1166.46     19.28 o
  -2   5   3     2074.95     2005.50     24.84 o
  -1   5   3     4183.41     4182.77     68.64 o
   0   5   3      541.91      594.62     11.04 o
   1   5   3       44.72       51.01      3.18 o
   2   5   3     3338.24     3374.20     46.96 o
   3   5   3       77.97       74.22      5.15 o
   4   5   3      151.44      222.44      8.60 o
   5   5   3       39.10       53.23      6.17 o
   6   5   3      754.93      736.45     19.71 o
   7   5   3      320.88      294.74     16.40 o
   8   5   3       27.46       25.88     13.26 o
   9   5   3       57.96       41.83     16.78 o
  -9   6   3      184.09      199.02     25.79 o
  -8   6   3       15.72       31.02     16.05 o
  -7   6   3       22.80       10.98     11.76 o
  -6   6   3      304.33      311.39     13.20 o
  -5   6   3      463.22      553.94     14.02 o
  -4   6   3      280.48      259.34      8.79 o
  -3   6   3      488.37      380.36      9.16 o
  -2   6   3      114.69       78.14      3.60 o
  -1   6   3        1.14        2.15      4.10 o
   0   6   3     6635.11     7327.21    108.70 o
   1   6   3      569.77      519.75     10.64 o
   2   6   3       52.76       58.69      4.02 o
   3   6   3      443.01      393.92     10.56 o
   4   6   3      644.15      647.31     16.70 o
   5   6   3      278.85      305.69     11.15 o
   6   6   3       29.49       11.22      7.05 o
   7   6   3      436.59      481.01     22.10 o
   8   6   3       12.47        2.87     12.04 o
   9   6   3       19.61       -2.52     19.61 o
  -9   7   3        3.91       16.00     20.16 o
  -8   7   3      665.19      722.63     36.18 o
  -7   7   3       10.36        3.79     11.86 o
  -6   7   3        0.26       -5.20      6.34 o
  -5   7   3      312.65      382.90     11.82 o
  -4   7   3       23.61        8.16      4.37 o
  -3   7   3      204.69      168.64      6.06 o
  -2   7   3      627.12      638.76     13.83 o
  -1   7   3      925.90      941.88     23.85 o
   0   7   3      254.92      311.04      7.95 o
   1   7   3     1754.71     1855.62     28.11 o
   2   7   3      234.20      261.13      8.91 o
   3   7   3       49.70       33.41      4.39 o
   4   7   3        7.84        6.21      4.59 o
   5   7   3      306.49      305.60     12.80 o
   6   7   3      154.29      123.28     10.35 o
   7   7   3       95.02       87.40     12.90 o
   8   7   3        2.78       -4.80     12.88 o
   9   7   3       69.42       63.97     23.45 o
  -9   8   3      289.86      320.14     34.71 o
  -8   8   3       54.48       44.96     17.11 o
  -7   8   3       61.95       72.16     15.13 o
  -6   8   3       14.82       10.58      7.50 o
  -5   8   3        2.18        2.95      5.04 o
  -4   8   3       14.07       21.55      4.57 o
  -3   8   3      528.22      534.93     11.31 o
  -2   8   3      114.19       43.58      4.76 o
  -1   8   3        1.72       -4.46      4.46 o
   0   8   3       10.94       19.35      3.65 o
   1   8   3      469.65      383.10      8.37 o
   2   8   3      109.53       39.24      7.02 o
   3   8   3       11.37       -1.00      3.93 o
   4   8   3       98.84       99.36      7.21 o
   5   8   3      339.87      393.94     12.73 o
   6   8   3       65.72       71.34     11.52 o
   7   8   3       11.03        6.17     11.22 o
   8   8   3       75.75       95.48     16.62 o
  -8   9   3        1.17       -9.16     16.52 o
  -7   9   3       29.77        9.89     11.78 o
  -6   9   3      108.14       93.54      9.86 o
  -5   9   3       97.10       92.57      7.12 o
  -4   9   3       25.12       27.51      4.69 o
  -3   9   3       40.39       23.16      5.08 o
  -2   9   3      167.15      189.44      6.44 o
  -1   9   3     1315.62     1535.48     32.02 o
   0   9   3     1562.20     1842.56     35.84 o
   1   9   3     4156.11     4029.61     57.68 o
   2   9   3     1359.44     1331.05     22.47 o
   3   9   3      134.23      120.49      6.73 o
   4   9   3      202.16      248.18      9.34 o
   5   9   3     1717.51     1645.82     29.34 o
   6   9   3       28.54       22.71      9.76 o
   7   9   3        2.85        5.77     10.85 o
   8   9   3        5.40       -4.89     12.51 o
  -8  10   3       67.80       62.47     18.03 o
  -7  10   3       30.48       38.61     15.07 o
  -6  10   3       95.71       80.03      9.63 o
  -5  10   3       58.41       59.84      6.84 o
  -4  10   3      158.99      160.61      6.95 o
  -3  10   3      915.14      932.81     19.38 o
  -2  10   3       23.78       26.79      5.53 o
  -1  10   3      168.94      215.21      9.51 o
   0  10   3      167.01      186.65      6.87 o
   1  10   3       13.82       12.57      3.92 o
   2  10   3     1469.52     1521.79     25.12 o
   3  10   3       49.85       74.66      6.06 o
   4  10   3      363.07      351.79     11.18 o
   5  10   3       69.04       64.38      7.61 o
   6  10   3      173.88      170.58     15.56 o
   7  10   3        5.28       -0.05     11.04 o
   8  10   3      126.74      115.03     17.35 o
  -8  11   3       17.45       20.46     15.89 o
  -7  11   3       56.94       82.13     16.37 o
  -6  11   3       27.25       19.93      8.33 o
  -5  11   3      491.24      449.85     13.91 o
  -4  11   3       21.18       23.35      6.17 o
  -3  11   3      211.29      211.55      9.59 o
  -2  11   3       49.47       41.21      6.24 o
  -1  11   3       76.69      104.49     10.25 o
   0  11   3       36.76       31.06      4.67 o
   1  11   3       15.63       18.10      4.47 o
   2  11   3      425.64      377.95      9.44 o
   3  11   3      140.79      111.27      6.53 o
   4  11   3      116.87      103.87      7.44 o
   5  11   3        2.56        0.71      7.75 o
   6  11   3      124.64      112.44     14.48 o
   7  11   3       54.98       57.74     13.65 o
   8  11   3       12.32       13.27     13.52 o
  -8  12   3       16.45       25.83     16.08 o
  -7  12   3       14.81       -7.97     12.51 o
  -6  12   3      100.02       77.73      9.24 o
  -5  12   3      914.97      895.80     24.42 o
  -4  12   3      126.07      139.08      9.87 o
  -3  12   3       97.25      110.36      7.76 o
  -2  12   3     1152.17     1086.82     25.21 o
  -1  12   3       57.58       37.17      6.84 o
   0  12   3      180.65      182.36      7.40 o
   1  12   3       73.44       80.37      5.84 o
   2  12   3     1296.15     1195.57     20.79 o
   3  12   3      918.93      934.70     17.65 o
   4  12   3     1418.86     1308.88     27.07 o
   5  12   3       62.23       72.76      9.96 o
   6  12   3       60.31       42.87     11.36 o
   7  12   3       32.18       11.23     11.92 o
  -7  13   3       34.91       18.91     11.51 o
  -6  13   3       20.67       20.84      7.21 o
  -5  13   3      437.96      432.90     24.09 o
  -4  13   3      143.37      109.03     12.81 o
  -3  13   3      131.38      106.80      9.55 o
  -2  13   3       35.56       41.70      5.84 o
  -1  13   3       45.81       41.71      7.22 o
   0  13   3        0.23        3.94      4.51 o
   1  13   3      440.77      403.17     12.37 o
   2  13   3     1598.99     1505.98     24.86 o
   3  13   3        0.65       -5.07      5.07 o
   4  13   3        8.65        1.95      6.30 o
   5  13   3      347.06      321.12     15.49 o
   6  13   3       51.74       28.43     11.22 o
   7  13   3       36.05       41.07     13.39 o
  -7  14   3       58.95       79.97      9.79 o
  -6  14   3       11.64       -7.34     12.39 o
  -5  14   3      103.58      110.12     15.38 o
  -4  14   3        3.45        5.29      9.98 o
  -3  14   3      246.92      226.56     12.92 o
  -2  14   3      267.49      225.06     11.31 o
  -1  14   3       37.22       39.01      7.99 o
   0  14   3      424.27      472.11     14.66 o
   1  14   3       13.58       12.53      6.00 o
   2  14   3      167.53      156.63     10.87 o
   3  14   3      347.15      345.56     11.34 o
   4  14   3      205.67      184.76     10.05 o
   5  14   3       20.31       35.78      8.88 o
   6  14   3      120.51      113.28     13.80 o
  -6  15   3        8.97       17.31     13.97 o
  -5  15   3       71.39       80.51     14.29 o
  -4  15   3      135.60      129.60     13.83 o
  -3  15   3       71.98       52.58      8.44 o
  -2  15   3       71.67      191.71     17.15 o
  -1  15   3        1.31        7.16      5.58 o
   0  15   3      485.20      477.79     17.26 o
   1  15   3       11.39       26.09     10.94 o
   2  15   3      160.13      140.03     16.92 o
   3  15   3      109.48       95.76      9.47 o
   4  15   3       99.29       85.35      7.96 o
   5  15   3        3.99       18.56      7.39 o
   6  15   3       14.04        9.18      9.46 o
  -6  16   3        7.69        7.13     13.74 o
  -5  16   3       57.00       66.66     14.63 o
  -4  16   3        7.18       18.10      9.98 o
  -3  16   3      164.48      180.97     13.63 o
  -2  16   3      221.52      198.37     11.14 o
  -1  16   3      105.44       90.22      7.63 o
   0  16   3       48.35       52.41     11.42 o
   1  16   3      236.05      201.60     18.13 o
   2  16   3      449.17      419.25     26.24 o
   3  16   3      204.31      179.95     10.90 o
   4  16   3        0.33        3.49     10.49 o
   5  16   3       23.58        5.15     12.81 o
  -5  17   3       26.06       38.76     13.75 o
  -4  17   3        7.51       10.95     10.65 o
  -3  17   3      143.83      143.98     12.84 o
  -2  17   3       69.62       62.47      7.95 o
  -1  17   3      447.32      415.74     22.84 o
   0  17   3       35.97       63.87     12.46 o
   1  17   3       47.99       43.09     13.20 o
   2  17   3       13.22       23.77     13.08 o
   3  17   3      128.68      131.22     18.78 o
   4  17   3      186.95      184.24     16.30 o
   5  17   3      276.38      285.84     22.25 o
  -4  18   3       46.58       47.20     12.22 o
  -3  18   3       44.44       19.97      9.50 o
  -2  18   3       12.07       15.08      6.27 o
  -1  18   3       91.86      114.99     13.84 o
   0  18   3        1.60        2.41     10.28 o
   1  18   3        0.66        0.65     12.09 o
   2  18   3        4.33       -3.64     12.30 o
   3  18   3        2.40       15.47     13.71 o
   4  18   3       20.94       41.74     11.55 o
  -3  19   3       22.13       29.44     10.10 o
  -2  19   3        1.19       -1.13      9.55 o
  -1  19   3       12.08       11.83     10.60 o
   0  19   3       15.11       26.52     12.04 o
   1  19   3       52.55       28.69     13.88 o
   2  19   3        4.61        7.82     13.27 o
   3  19   3      103.93      115.79     19.51 o
   0  20   3        5.96        1.92     11.60 o
  -8   0   4        5.96        6.81     17.12 o
  -6   0   4       24.22       21.62      8.73 o
  -4   0   4      472.13      557.21     17.11 o
  -2   0   4     1722.38     1498.10     30.20 o
   0   0   4      646.59      620.39     13.22 o
   2   0   4       78.86       99.29      5.36 o
   4   0   4      487.18      531.43     15.89 o
   6   0   4      287.45      268.56     17.22 o
   8   0   4      165.61      184.72     26.77 o
  -9   1   4       41.46       41.51     18.21 o
  -8   1   4      273.26      255.45     20.89 o
  -7   1   4       25.27       29.10     10.28 o
  -6   1   4      110.00      100.48      7.98 o
  -5   1   4     1152.16     1310.74     22.83 o
  -4   1   4       13.01       11.74      3.65 o
  -3   1   4      168.29      201.47      5.90 o
  -2   1   4      609.40      568.13      9.16 o
  -1   1   4     8349.57     8307.36     98.34 o
   0   1   4     2442.19     2729.64     33.47 o
   1   1   4     4801.83     4728.05     57.02 o
   2   1   4      203.33      233.51      5.57 o
   3   1   4       36.13       15.01      2.91 o
   4   1   4      110.90      146.42      6.38 o
   5   1   4      232.63      250.20     10.12 o
   6   1   4       38.54       49.58      8.33 o
   7   1   4      429.49      411.56     18.73 o
   8   1   4        1.22      -10.90     10.90 o
   9   1   4       19.01       13.74     16.91 o
  -9   2   4        3.73       14.83     17.38 o
  -8   2   4      219.21      205.27     19.68 o
  -7   2   4      180.01      178.63     15.13 o
  -6   2   4       31.82       25.01      6.92 o
  -4   2   4      596.73      650.37     12.84 o
  -3   2   4      590.78      436.41      8.80 o
  -2   2   4    13470.83    12803.45    151.19 o
  -1   2   4     1327.95     1280.94     16.14 o
   0   2   4    19100.12    19359.17    216.64 o
   1   2   4     4313.34     4153.66     50.56 o
   2   2   4     4725.69     4410.82     54.32 o
   3   2   4      146.58      108.02      4.78 o
   4   2   4      185.78      192.91      7.40 o
   5   2   4       22.16       29.26      5.49 o
   6   2   4      554.33      494.24     15.80 o
   7   2   4       96.81       90.56     11.98 o
   8   2   4        0.13        1.25     11.48 o
   9   2   4        4.34       12.89     15.60 o
  -9   3   4       39.83       35.15     18.16 o
  -8   3   4       95.20      118.24     19.75 o
  -7   3   4       34.10       36.00     10.68 o
  -6   3   4       67.26       62.07      8.18 o
  -5   3   4     1276.54     1452.62     27.37 o
  -4   3   4     1268.56     1243.35     21.96 o
  -3   3   4     6875.81     6890.85     84.06 o
  -2   3   4     2767.48     2640.15     32.07 o
  -1   3   4        0.05       -1.20      1.20 o
   0   3   4       33.59       33.02      1.79 o
   1   3   4     4217.70     4183.30     50.91 o
   2   3   4     3220.30     2858.22     36.46 o
   3   3   4      544.59      611.97     12.18 o
   4   3   4     1875.38     2145.86     32.33 o
   5   3   4       77.27      118.31      7.34 o
   6   3   4       12.07        5.30      6.27 o
   7   3   4      228.89      273.30     16.05 o
   8   3   4        5.42       14.61     11.13 o
   9   3   4        6.91      -15.15     15.15 o
  -9   4   4        0.28       -6.70     17.25 o
  -8   4   4      292.61      305.99     25.60 o
  -7   4   4      301.62      316.38     18.29 o
  -6   4   4       41.35       33.51      8.32 o
  -4   4   4     1575.80     1394.63     25.34 o
  -3   4   4      130.35      135.89      5.74 o
  -2   4   4      533.31      498.06      9.10 o
  -1   4   4      191.29      225.91      5.32 o
   0   4   4      219.85      309.30      5.60 o
   1   4   4        2.76        3.21      1.95 o
   2   4   4     3654.27     3525.85     48.93 o
   3   4   4     7961.80     8192.85    110.00 o
   4   4   4      624.22      688.99     14.44 o
   5   4   4      505.34      506.25     13.24 o
   6   4   4       19.99       19.17      7.26 o
   7   4   4      133.23      140.91     12.99 o
   8   4   4        5.77       -3.42     11.34 o
   9   4   4       13.17       14.76     16.35 o
  -9   5   4      152.80      133.83     23.19 o
  -8   5   4      674.16      654.58     35.78 o
  -7   5   4       15.44       -0.51      9.80 o
  -6   5   4      284.08      263.24     14.38 o
  -5   5   4       73.82       92.82      7.62 o
  -4   5   4      329.37      309.69     10.21 o
  -3   5   4     1762.91     1794.85     27.62 o
  -2   5   4     3100.82     2933.51     38.66 o
  -1   5   4      254.21      207.83      6.19 o
   0   5   4       52.33       41.37      2.66 o
   1   5   4     2570.71     2588.63     35.86 o
   2   5   4       53.81       13.59      3.27 o
   3   5   4      762.07      734.24     13.80 o
   4   5   4     1239.01     1196.18     21.83 o
   5   5   4      470.17      521.94     13.46 o
   6   5   4       21.10       23.79      7.31 o
   7   5   4       16.05       16.86      9.10 o
   8   5   4      163.19      147.30     17.89 o
   9   5   4        8.47       15.38     19.34 o
  -9   6   4      209.82      228.87     26.77 o
  -8   6   4       45.24       30.56     16.57 o
  -7   6   4       31.99       36.25     12.84 o
  -6   6   4      748.25      779.03     21.28 o
  -5   6   4       36.57       65.38      7.01 o
  -4   6   4       22.76        7.03      4.86 o
  -3   6   4      232.86      119.97      6.31 o
  -2   6   4      395.02      315.09      8.33 o
  -1   6   4        5.97       12.87      2.35 o
   0   6   4       23.48       35.91      3.09 o
   1   6   4     5117.71     4878.54     69.20 o
   2   6   4      792.78      724.62     12.66 o
   3   6   4      141.97      152.32      7.06 o
   4   6   4      289.16      269.58      9.18 o
   5   6   4      198.43      304.70     11.23 o
   6   6   4      117.34      107.41     10.93 o
   7   6   4        0.08       -9.03      9.03 o
   8   6   4        5.07      -11.88     11.88 o
   9   6   4        0.02      -14.91     14.91 o
  -9   7   4        2.52       -2.78     20.36 o
  -8   7   4       26.59       14.20     16.27 o
  -7   7   4       49.84       73.48     14.21 o
  -6   7   4        1.08       -6.20      6.20 o
  -5   7   4      620.40      604.38     15.69 o
  -4   7   4       74.97       91.84      6.10 o
  -3   7   4      422.81      388.76      9.01 o
  -2   7   4     1274.11     1267.17     23.94 o
  -1   7   4      860.38      886.39     23.18 o
   0   7   4      260.49      352.20     10.14 o
   1   7   4     3427.82     3555.58     54.83 o
   2   7   4     1249.22     1312.09     20.94 o
   3   7   4      720.83      787.15     15.47 o
   4   7   4      208.26      164.95      7.87 o
   5   7   4      170.51      246.53     11.79 o
   6   7   4        2.90       -6.10      7.81 o
   7   7   4       21.80       42.84     11.47 o
   8   7   4       12.74       -4.12     13.66 o
   9   7   4       13.26        9.18     16.36 o
  -9   8   4        3.93       13.91     21.20 o
  -8   8   4      275.90      313.15     26.27 o
  -7   8   4       31.34       23.78     12.36 o
  -6   8   4      467.59      429.32     17.14 o
  -5   8   4       30.49       37.04      5.87 o
  -4   8   4     1058.31     1076.31     19.51 o
  -3   8   4        9.65       -1.98      2.84 o
  -2   8   4     2174.92     2074.92     36.82 o
  -1   8   4      316.97      370.40     13.55 o
   0   8   4     1573.11     1658.26     32.90 o
   1   8   4       48.45       44.06      4.75 o
   2   8   4      149.73       99.13      6.89 o
   3   8   4      177.15      188.22      7.52 o
   4   8   4        2.70       -0.41      4.31 o
   5   8   4      390.24      420.68     13.32 o
   6   8   4       23.06        8.37      9.39 o
   7   8   4       25.26       12.40     11.62 o
   8   8   4       27.21       35.82     14.41 o
  -8   9   4        2.08      -16.00     16.00 o
  -7   9   4       15.51       26.43     12.75 o
  -6   9   4      174.54      189.10     12.96 o
  -5   9   4      114.45      104.15      7.25 o
  -4   9   4       52.31       39.44      4.76 o
  -3   9   4     1299.25     1277.90     26.01 o
  -2   9   4      817.87      966.68     24.09 o
  -1   9   4       52.57       29.95      7.83 o
   0   9   4     1661.14     1908.09     37.49 o
   1   9   4      110.27      115.91      4.68 o
   2   9   4      262.57      470.61     17.52 o
   3   9   4      100.12      116.72      6.42 o
   4   9   4       14.80       15.64      5.23 o
   5   9   4       33.47       20.10      6.45 o
   6   9   4       56.47       56.34     12.47 o
   7   9   4        6.87       13.50     11.40 o
   8   9   4        3.63      -11.98     11.98 o
  -8  10   4        1.10       46.95     19.35 o
  -7  10   4        1.57        1.88     12.80 o
  -6  10   4       78.76       77.70     10.18 o
  -5  10   4        3.56        0.45      5.54 o
  -4  10   4       79.05       82.23      5.85 o
  -3  10   4        7.61        5.75      5.03 o
  -2  10   4      350.52      496.28     18.20 o
  -1  10   4       24.38       26.14      6.17 o
   0  10   4      567.02      658.34     19.22 o
   1  10   4      674.86      675.89     15.58 o
   2  10   4      152.21      199.62     23.13 o
   3  10   4      601.03      653.66     14.11 o
   4  10   4       21.26       29.42      5.82 o
   5  10   4      937.33      958.12     23.63 o
   6  10   4       79.83       64.77     13.45 o
   7  10   4       54.30       43.18     13.53 o
   8  10   4        1.29       -0.37     12.83 o
  -8  11   4       53.01       64.70     20.68 o
  -7  11   4       28.31       33.70     14.10 o
  -6  11   4      332.19      351.64     15.04 o
  -5  11   4      158.48      205.01      9.62 o
  -4  11   4       89.46       71.95      7.78 o
  -3  11   4      573.67      632.72     16.73 o
  -2  11   4       22.33       32.41      7.72 o
  -1  11   4      129.27      138.78      8.40 o
   0  11   4        7.41        2.15      4.31 o
   1  11   4       79.94       86.66      5.72 o
   2  11   4     5175.65     4919.52     71.36 o
   3  11   4      310.69      312.19      9.82 o
   4  11   4      524.10      483.88     14.15 o
   5  11   4       97.93      112.86     11.42 o
   6  11   4        3.94        1.48     10.00 o
   7  11   4       21.32       22.83     12.29 o
   8  11   4       16.39       34.29     16.57 o
  -8  12   4       75.62       80.41     34.98 o
  -7  12   4      110.28      122.11     17.32 o
  -6  12   4        1.37       10.18      7.03 o
  -5  12   4       17.99        7.07      9.78 o
  -4  12   4        5.58       11.70      6.71 o
  -3  12   4      192.64      176.37      8.98 o
  -2  12   4      479.71      594.09     20.73 o
  -1  12   4        0.99       -1.64      5.40 o
   0  12   4        6.00       12.28      4.81 o
   1  12   4       72.01       83.87      6.85 o
   2  12   4      231.85      303.20      8.64 o
   3  12   4      341.62      301.57     11.05 o
   4  12   4     1380.44     1290.66     27.04 o
   5  12   4      175.69      175.72     12.99 o
   6  12   4        0.94        3.62     10.34 o
   7  12   4        3.65       -3.17     11.43 o
  -7  13   4        9.08       33.70     13.15 o
  -6  13   4      214.37      214.35     17.38 o
  -5  13   4      629.92      632.55     24.98 o
  -4  13   4       52.53       50.62      9.40 o
  -3  13   4      156.87      249.19     12.55 o
  -2  13   4      136.63      287.78     20.55 o
  -1  13   4        1.70       -4.68      5.97 o
   0  13   4      161.09      200.57      8.44 o
   1  13   4      121.77      116.58      7.87 o
   2  13   4      839.34      797.08     17.44 o
   3  13   4      274.45      276.56     11.09 o
   4  13   4        6.67        5.87      6.42 o
   5  13   4       49.10       60.99     11.42 o
   6  13   4       25.73       22.22     11.40 o
   7  13   4       12.80       18.71     12.96 o
  -7  14   4        2.29       19.89     19.57 o
  -6  14   4       55.32       35.14     14.54 o
  -5  14   4        5.27        1.64     10.85 o
  -4  14   4       28.65       11.84     10.08 o
  -3  14   4       28.30       37.08      7.93 o
  -2  14   4      234.63      236.65     15.57 o
  -1  14   4       93.32       85.15     10.13 o
   0  14   4       20.47       32.90      6.48 o
   1  14   4      704.12      621.27     18.80 o
   2  14   4      767.46      749.63     22.03 o
   3  14   4        8.85        3.16      5.51 o
   4  14   4       74.61       68.37      7.83 o
   5  14   4       22.81       23.58     10.51 o
   6  14   4        5.90        7.16     11.21 o
  -6  15   4       34.06       39.10     15.07 o
  -5  15   4       12.91       14.53     11.82 o
  -4  15   4      168.53      146.56     14.55 o
  -3  15   4       33.94       41.22      9.11 o
  -2  15   4       31.09       61.29     10.70 o
  -1  15   4      143.36      141.71     11.88 o
   0  15   4      608.58      655.21     19.21 o
   1  15   4        6.06        9.98      8.71 o
   2  15   4      752.49      714.77     20.59 o
   3  15   4      113.60      131.36      7.76 o
   4  15   4       76.58       73.62      8.88 o
   5  15   4       86.94       62.42     11.64 o
   6  15   4        4.42       17.80     11.48 o
  -6  16   4        2.22        1.67     13.06 o
  -5  16   4       14.60       17.11     12.16 o
  -4  16   4      156.01      134.51     14.42 o
  -3  16   4      281.72      245.10     15.64 o
  -2  16   4       20.19       56.67     10.73 o
  -1  16   4       94.02       80.39     10.20 o
   0  16   4      164.45      163.53     11.13 o
   1  16   4       54.50       61.62     12.99 o
   2  16   4       12.05       17.23     12.46 o
   3  16   4      136.29      134.68     11.70 o
   4  16   4      387.58      327.88     15.67 o
   5  16   4       49.37       66.39     11.35 o
  -5  17   4       14.81       11.12     12.26 o
  -4  17   4       86.71      105.01     14.08 o
  -3  17   4      109.92      103.24     11.52 o
  -2  17   4      119.76      117.59     12.15 o
  -1  17   4        5.29        9.00      5.92 o
   0  17   4      114.20      122.34     14.40 o
   1  17   4       90.75       68.46     14.29 o
   2  17   4      370.78      345.49     24.99 o
   3  17   4       93.98       88.25     17.48 o
   4  17   4       52.42       76.13     13.08 o
   5  17   4       90.18       68.38     24.53 o
  -4  18   4        7.66       20.40     11.65 o
  -3  18   4      198.32      169.39     13.67 o
  -2  18   4       40.75       36.95      9.81 o
  -1  18   4      101.49      102.19     12.54 o
   0  18   4        0.46       -9.92      9.92 o
   1  18   4       12.84        5.91     11.60 o
   2  18   4        4.23      -11.46     12.63 o
   3  18   4       50.93       49.77     16.76 o
   4  18   4       12.26       19.74      9.90 o
  -3  19   4       46.23       60.49     10.68 o
  -2  19   4       69.42       44.50     11.68 o
  -1  19   4        9.23       11.62      9.84 o
   0  19   4       66.93       72.36     13.82 o
   1  19   4       55.94       80.83     15.89 o
   2  19   4      197.35      162.13     20.75 o
  -9   0   5        3.88      -12.63     29.64 o
  -7   0   5      703.24      624.91     37.97 o
  -5   0   5       42.32       47.96      8.16 o
  -3   0   5     4435.39     4334.79     73.31 o
  -1   0   5    21126.60    19384.22    334.97 o
   1   0   5      296.48      278.81      7.98 o
   3   0   5        9.09       37.08      7.82 o
   5   0   5     2463.51     2384.73     58.17 o
   7   0   5      210.59      220.96     26.54 o
   9   0   5        3.00       -3.63     18.62 o
  -9   1   5       19.05       36.48     17.56 o
  -8   1   5      927.94      969.79     36.31 o
  -7   1   5      360.52      334.46     20.70 o
  -6   1   5        4.90        2.77      5.72 o
  -4   1   5      379.26      326.18      9.77 o
  -3   1   5     4454.20     4588.19     52.61 o
  -2   1   5      442.26      491.91      8.48 o
  -1   1   5     3810.95     3535.89     43.45 o
   0   1   5      679.86      594.91      9.09 o
   1   1   5     2306.96     2220.72     28.42 o
   2   1   5     1419.03     1434.12     19.39 o
   3   1   5      704.47      932.09     14.38 o
   4   1   5       28.36       36.28      4.67 o
   5   1   5        9.57       29.25      5.83 o
   6   1   5        5.43        5.66      6.20 o
   7   1   5      141.55      135.42     13.16 o
   8   1   5      264.00      268.58     21.26 o
   9   1   5       64.69       44.50     17.81 o
  -9   2   5       30.29       51.59     19.42 o
  -8   2   5      439.26      437.41     25.57 o
  -7   2   5      121.92       99.46     13.18 o
  -6   2   5      569.53      600.72     18.10 o
  -5   2   5       58.70       67.05      6.22 o
  -4   2   5      322.69      440.38     10.39 o
  -3   2   5     5366.21     5336.47     66.13 o
  -2   2   5       12.87       29.13      3.64 o
  -1   2   5     4337.12     4038.67     47.03 o
   0   2   5     5803.70     5921.62     70.90 o
   1   2   5     1637.36     1554.96     20.78 o
   2   2   5       11.99       16.57      2.63 o
   3   2   5     1646.80     1624.38     21.79 o
   4   2   5      551.56      560.10     12.22 o
   5   2   5      257.74      391.78     11.13 o
   6   2   5       27.62       17.73      7.03 o
   7   2   5      847.60      847.75     26.43 o
   8   2   5       72.00       62.90     14.47 o
   9   2   5        0.57      -10.82     14.79 o
  -9   3   5       12.15       11.22     16.81 o
  -8   3   5        5.66       -8.09     14.66 o
  -7   3   5      121.38      117.77     13.86 o
  -6   3   5      323.68      293.90     12.60 o
  -5   3   5       40.87       94.20      7.52 o
  -4   3   5     7635.07     7417.57     96.09 o
  -3   3   5     1410.12     1240.61     17.96 o
  -2   3   5     1534.32     1469.44     19.31 o
  -1   3   5      247.77      261.59      5.80 o
   0   3   5      449.33      576.91      8.50 o
   1   3   5      148.15      169.54      4.65 o
   2   3   5     1427.35     1547.61     21.60 o
   3   3   5       54.02       34.91      4.08 o
   4   3   5       44.37       52.71      5.03 o
   5   3   5      153.94      150.53      8.15 o
   6   3   5        5.67       10.87      7.21 o
   7   3   5      492.04      512.75     20.93 o
   8   3   5      233.17      218.55     18.04 o
   9   3   5       44.04       26.04     16.86 o
  -9   4   5       41.99       40.69     18.48 o
  -8   4   5       32.47       40.05     17.39 o
  -7   4   5      181.61      173.06     15.31 o
  -6   4   5      177.46      151.16     11.20 o
  -5   4   5       51.58      114.70      8.12 o
  -4   4   5       32.77       32.39      5.88 o
  -3   4   5     1744.09     1598.85     24.00 o
  -2   4   5      793.77      941.02     15.60 o
  -1   4   5       24.52       19.04      1.98 o
   0   4   5     1936.44     1986.89     26.45 o
   1   4   5      284.75      286.63      6.08 o
   2   4   5     6347.81     5923.84     84.86 o
   3   4   5     3468.99     3651.57     52.34 o
   4   4   5       49.87       51.73      5.44 o
   5   4   5      248.69      266.60     10.08 o
   6   4   5      176.57      164.28     10.83 o
   7   4   5       78.54       97.58     11.84 o
   8   4   5       14.13        8.44     12.55 o
   9   4   5       48.10       73.65     19.65 o
  -9   5   5        3.02      -11.11     16.53 o
  -8   5   5       76.06       88.77     19.36 o
  -7   5   5      110.30      153.48     16.57 o
  -6   5   5      371.85      295.45     13.73 o
  -5   5   5      423.85      523.62     14.64 o
  -4   5   5      881.76      861.90     18.10 o
  -3   5   5      366.91      357.34      9.23 o
  -2   5   5     1326.99     1181.22     18.61 o
  -1   5   5     1299.56     1197.80     19.36 o
   0   5   5     1184.98     1353.89     19.68 o
   1   5   5     2850.23     2528.94     37.69 o
   2   5   5     4748.11     4854.65     70.29 o
   3   5   5     2128.67     2213.16     32.19 o
   4   5   5       24.83       17.14      4.48 o
   5   5   5       79.80       77.12      6.96 o
   6   5   5        7.55       -0.80      7.10 o
   7   5   5      184.33      191.87     14.33 o
   8   5   5        5.98       15.01     11.64 o
   9   5   5        0.66       21.42     21.89 o
  -9   6   5        4.01        2.10     17.65 o
  -8   6   5       12.74        6.94     15.11 o
  -7   6   5      107.67      147.56     16.49 o
  -6   6   5        2.83       -5.40      7.22 o
  -5   6   5       15.54       20.22      5.86 o
  -4   6   5      436.50      449.63     12.25 o
  -3   6   5      573.54      496.05     10.91 o
  -2   6   5      298.53      344.61      7.68 o
  -1   6   5       10.36        6.02      3.36 o
   0   6   5      477.50      547.66     13.15 o
   1   6   5     1558.34     1575.45     26.49 o
   2   6   5      553.52      546.27     12.79 o
   3   6   5      386.86      350.61     10.34 o
   4   6   5       82.34       78.03      6.10 o
   5   6   5      290.30      294.27     10.75 o
   6   6   5       97.45      107.44     11.20 o
   7   6   5       12.26       45.35     11.35 o
   8   6   5       20.53       31.02     15.33 o
   9   6   5       11.13        6.87     16.38 o
  -9   7   5        0.07       -5.31     17.01 o
  -8   7   5      161.94      148.90     21.65 o
  -7   7   5       10.19       30.02     12.23 o
  -6   7   5        0.09        9.37      7.10 o
  -5   7   5       91.04      127.92      8.27 o
  -4   7   5     1086.94     1169.66     22.14 o
  -3   7   5       14.47        9.41      3.40 o
  -2   7   5      154.42       97.89      5.99 o
  -1   7   5      116.35      110.19      6.16 o
   0   7   5       16.45       -2.31      2.64 o
   1   7   5      446.76      452.93     10.91 o
   2   7   5      174.33      199.23      6.75 o
   3   7   5      171.59      160.49      8.24 o
   4   7   5      108.19       89.93      7.12 o
   5   7   5     1529.23     1545.95     29.94 o
   6   7   5       22.04       14.37      8.44 o
   7   7   5      241.28      284.80     18.57 o
   8   7   5      137.89      173.83     21.81 o
  -9   8   5      128.01      131.01     27.33 o
  -8   8   5       49.71       46.96     17.78 o
  -7   8   5       20.29       63.18     13.51 o
  -6   8   5       99.95       85.67     10.54 o
  -5   8   5      305.22      383.35     12.51 o
  -4   8   5      844.23      835.92     17.51 o
  -3   8   5      237.23      222.23      8.13 o
  -2   8   5      954.47      930.02     18.75 o
  -1   8   5     3665.51     3545.25     75.10 o
   0   8   5       16.55       33.41      4.46 o
   1   8   5       94.52       88.90      4.51 o
   2   8   5      914.20     1058.12     20.45 o
   3   8   5       33.49       21.69      4.76 o
   4   8   5       27.92       22.34      5.00 o
   5   8   5     1319.01     1289.13     26.68 o
   6   8   5       71.99       69.01     11.49 o
   7   8   5      154.98      158.86     17.18 o
   8   8   5      154.70      189.02     20.16 o
  -8   9   5        8.66       38.40     19.27 o
  -7   9   5      132.56      121.95     15.83 o
  -6   9   5       50.63       30.81     10.51 o
  -5   9   5      101.06      129.86      8.24 o
  -4   9   5      508.39      538.14     12.16 o
  -3   9   5      204.94      192.45      8.10 o
  -2   9   5     2109.40     1930.76     45.83 o
  -1   9   5      153.48      133.70      9.45 o
   0   9   5       54.41       32.50      4.90 o
   1   9   5     3211.47     3077.67     48.43 o
   2   9   5      143.24      132.83      6.80 o
   3   9   5     1623.40     1567.59     26.05 o
   4   9   5       66.68       49.73      6.36 o
   5   9   5       47.32       81.88      7.80 o
   6   9   5       43.57       39.18     11.83 o
   7   9   5      150.25      124.11     16.24 o
   8   9   5       22.10        2.34     13.39 o
  -8  10   5        9.37       18.59     17.78 o
  -7  10   5       88.58       68.86     15.12 o
  -6  10   5      143.10      120.93     10.94 o
  -5  10   5      211.43      227.23     11.10 o
  -4  10   5       65.16       64.95      7.32 o
  -3  10   5       27.43       22.73      5.16 o
  -2  10   5     2723.08     2774.41     55.76 o
  -1  10   5      260.25      285.41     13.24 o
   0  10   5     1827.41     2057.41     46.74 o
   1  10   5      499.18      513.34     13.58 o
   2  10   5      313.08      331.89      9.02 o
   3  10   5       22.76       24.05      5.07 o
   4  10   5      284.17      269.45     10.33 o
   5  10   5       27.38       26.89      8.92 o
   6  10   5      130.24      131.50     15.02 o
   7  10   5        2.46        1.43     11.66 o
   8  10   5        8.50        3.41     12.99 o
  -8  11   5       23.92       48.92     18.75 o
  -7  11   5       96.59       99.60     16.63 o
  -6  11   5       19.69       22.69      8.52 o
  -5  11   5      121.75      177.73      8.71 o
  -4  11   5       87.53       59.86      7.80 o
  -3  11   5       94.45       93.59      7.30 o
  -2  11   5      307.98      984.84     54.78 o
  -1  11   5      118.12       89.09      8.73 o
   0  11   5      777.48      847.01     23.83 o
   1  11   5      497.29      465.14     13.06 o
   2  11   5     1339.10     1334.06     22.00 o
   3  11   5        2.15       -4.68      4.68 o
   4  11   5       15.64       15.63      6.68 o
   5  11   5      138.44      123.17     13.50 o
   6  11   5        1.19       -5.92     10.17 o
   7  11   5        3.03       13.81     12.16 o
  -8  12   5      188.98      173.70     40.37 o
  -7  12   5       14.50       14.50     12.66 o
  -6  12   5      496.40      482.37     17.36 o
  -5  12   5      377.57      371.13     19.14 o
  -4  12   5      631.22      610.86     19.98 o
  -3  12   5      115.55      127.36      9.78 o
  -2  12   5      735.92      738.79     23.82 o
  -1  12   5      118.25      127.89      9.86 o
   0  12   5        1.73       -2.90      4.64 o
   1  12   5      277.77      281.59     11.60 o
   2  12   5      483.38      484.93     11.73 o
   3  12   5      260.03      261.63     10.62 o
   4  12   5      196.99      196.03     10.65 o
   5  12   5      482.92      432.84     21.44 o
   6  12   5        9.07       21.62     11.21 o
   7  12   5        3.07       -5.25     12.17 o
  -7  13   5        7.03       11.15      9.01 o
  -6  13   5       19.40       35.66     14.33 o
  -5  13   5       53.47       56.16     11.44 o
  -4  13   5        3.13       -1.06      7.86 o
  -3  13   5        4.87       -0.22      5.76 o
  -2  13   5       46.22       95.76     10.41 o
  -1  13   5      434.96      392.07     14.71 o
   0  13   5      332.03      370.67     13.01 o
   1  13   5       69.74       58.47      7.31 o
   2  13   5       12.76       18.83      5.64 o
   3  13   5      346.74      325.25     11.64 o
   4  13   5       28.26       31.01      7.44 o
   5  13   5      324.04      345.66     19.28 o
   6  13   5        5.66       -9.52      9.72 o
   7  13   5      123.43      132.80     17.12 o
  -7  14   5      146.20      167.93     28.86 o
  -6  14   5       42.93       42.00     15.27 o
  -5  14   5      116.23       96.40     12.50 o
  -4  14   5      398.83      348.83     17.09 o
  -3  14   5       20.22       33.28      6.77 o
  -2  14   5      116.01      189.70     14.98 o
  -1  14   5        1.16       22.90      8.74 o
   0  14   5      163.23      171.08     10.27 o
   1  14   5     1050.20      982.68     26.75 o
   2  14   5      955.73      867.35     25.51 o
   3  14   5      348.58      312.52     11.38 o
   4  14   5       27.75       18.63      7.08 o
   5  14   5       22.67       12.35      9.98 o
   6  14   5       45.60       33.16     12.22 o
  -6  15   5        0.34       26.02     18.82 o
  -5  15   5        2.02       -4.56     11.28 o
  -4  15   5       50.60       70.25     12.26 o
  -3  15   5      134.28      112.48     11.20 o
  -2  15   5      164.19      225.95     16.09 o
  -1  15   5     1347.45     1235.13     37.98 o
   0  15   5       78.19      100.48      8.87 o
   1  15   5      238.06      262.63     12.90 o
   2  15   5      150.09      140.26     10.55 o
   3  15   5      370.10      362.98     11.60 o
   4  15   5       61.46       76.14      9.36 o
   5  15   5       37.46       37.48     11.00 o
   6  15   5       24.40       26.03     12.63 o
  -6  16   5        3.74       18.26     24.53 o
  -5  16   5      151.01      132.08     16.82 o
  -4  16   5       83.00       59.06     11.86 o
  -3  16   5       17.75       34.79      8.83 o
  -2  16   5       11.14        5.88      9.83 o
  -1  16   5      452.48      416.86     19.56 o
   0  16   5      104.05      106.24      8.97 o
   1  16   5        0.21        5.66      6.21 o
   2  16   5        5.70        8.54      6.84 o
   3  16   5      693.59      674.07     20.23 o
   4  16   5       72.69       76.28      9.28 o
   5  16   5       11.92        3.92      9.87 o
  -5  17   5      281.32      243.16     20.56 o
  -4  17   5        0.01        6.25     10.80 o
  -3  17   5        5.19       35.17      8.87 o
  -2  17   5      125.18      144.63     17.04 o
  -1  17   5        0.03       -8.04      8.04 o
   0  17   5       38.21       37.23      6.94 o
   1  17   5       13.52        9.75     11.77 o
   2  17   5      380.50      403.79     27.75 o
   3  17   5       68.20       67.04     14.52 o
   4  17   5        0.11       -5.96     10.28 o
  -4  18   5       19.82       19.68     11.76 o
  -3  18   5       60.09       64.82     16.74 o
  -2  18   5       79.21       79.19     15.39 o
  -1  18   5       11.71       15.94      8.36 o
   0  18   5       15.33        7.55     10.98 o
   1  18   5        0.07       15.45     12.82 o
   2  18   5        4.43        9.61     14.60 o
   3  18   5        0.16       17.27     13.32 o
  -3  19   5       20.41       28.45     15.39 o
  -2  19   5       11.99       21.44     12.71 o
  -1  19   5      254.87      183.55     34.28 o
   0  19   5        4.85        5.82     11.10 o
   1  19   5       13.34       -0.10     12.97 o
   2  19   5       84.00       55.18     14.10 o
  -8   0   6       22.56       47.60     20.54 o
  -6   0   6       11.92        5.88      8.34 o
  -4   0   6     2424.54     2537.63     51.99 o
  -2   0   6     7976.37     7752.44    137.56 o
   0   0   6       13.94       22.01      2.89 o
   2   0   6     3005.71     2869.12     50.37 o
   4   0   6      572.94      627.26     18.08 o
   6   0   6        1.61       -1.68      8.63 o
   8   0   6        0.16       11.17     15.98 o
  -9   1   6      106.75      138.63     22.93 o
  -8   1   6      430.64      444.70     25.77 o
  -7   1   6      116.94      148.49     21.72 o
  -6   1   6      133.32      127.95      8.58 o
  -5   1   6      121.11      103.69      7.08 o
  -4   1   6        3.69       -0.25      3.38 o
  -3   1   6      568.30      670.71     12.80 o
  -2   1   6     1709.41     1668.16     21.76 o
  -1   1   6     4780.31     4307.21     52.70 o
   0   1   6     1439.17     1385.41     17.85 o
   1   1   6     2368.63     2152.89     28.00 o
   2   1   6      820.19      927.46     14.00 o
   3   1   6     1587.36     1736.65     24.12 o
   4   1   6        0.34       -3.57      3.57 o
   5   1   6      626.39      715.03     18.16 o
   6   1   6        0.78       -2.90      6.29 o
   7   1   6      617.78      641.24     24.96 o
   8   1   6        3.58       -7.21     11.85 o
   9   1   6       37.41       47.50     18.11 o
  -9   2   6       11.96       25.78     18.15 o
  -8   2   6      120.20       95.15     19.15 o
  -7   2   6      383.18      369.26     21.56 o
  -6   2   6       78.25       50.57      7.37 o
  -5   2   6     1221.75     1183.16     22.60 o
  -4   2   6      442.31      440.09     10.91 o
  -3   2   6      866.58      862.20     15.13 o
  -2   2   6      950.99      966.96     14.63 o
  -1   2   6     1760.35     1561.65     20.89 o
   0   2   6       24.33       41.68      2.55 o
   1   2   6       97.02      108.39      4.11 o
   2   2   6      629.92      685.94     11.87 o
   3   2   6     2317.87     2546.20     36.25 o
   4   2   6     1046.63     1129.87     19.30 o
   5   2   6        0.53       -2.39      4.64 o
   6   2   6       23.54        2.23      6.99 o
   7   2   6       35.48       45.55     10.85 o
   8   2   6       93.56       64.51     14.90 o
   9   2   6       44.87       37.52     18.20 o
  -9   3   6        6.70       -9.11     16.52 o
  -8   3   6       28.95       59.99     17.69 o
  -7   3   6      299.96      312.93     18.68 o
  -6   3   6      425.99      404.58     14.40 o
  -5   3   6      139.07      164.47      8.98 o
  -4   3   6       55.12       84.01      6.02 o
  -3   3   6       23.16       -3.17      3.17 o
  -2   3   6     1571.87     1526.33     20.15 o
  -1   3   6      124.61      129.18      3.73 o
   0   3   6      775.92      805.90     11.45 o
   1   3   6      121.76      105.93      4.85 o
   2   3   6     2729.52     2828.48     38.54 o
   3   3   6     2186.50     2480.65     37.47 o
   4   3   6        4.89        0.97      3.87 o
   5   3   6      150.66      201.99      8.72 o
   6   3   6       18.31       11.85      7.22 o
   7   3   6      127.76      139.02     13.27 o
   8   3   6       58.17       53.16     12.87 o
   9   3   6       40.35       19.28     17.67 o
  -9   4   6       11.85       -6.87     15.69 o
  -8   4   6      612.13      632.36     34.32 o
  -7   4   6      108.58      116.65     13.86 o
  -6   4   6      778.96      748.98     22.73 o
  -5   4   6      317.97      441.55     14.18 o
  -4   4   6     3099.42     3195.24     47.23 o
  -3   4   6      558.64      365.71     12.00 o
  -2   4   6      493.28      696.07     13.62 o
  -1   4   6      685.34      654.77     10.70 o
   0   4   6      155.75      171.37      4.71 o
   1   4   6       18.03       15.92      2.83 o
   2   4   6      121.49      226.06      7.63 o
   3   4   6      590.14      649.10     13.86 o
   4   4   6        9.53       10.77      4.47 o
   5   4   6       61.48       61.54      6.62 o
   6   4   6      278.55      275.55     13.75 o
   7   4   6      169.35      142.21     13.15 o
   8   4   6      164.53      158.27     18.67 o
   9   4   6       84.54      141.14     23.23 o
  -9   5   6      102.53       64.65     20.94 o
  -8   5   6      618.01      606.21     34.38 o
  -7   5   6        6.65        3.97     11.05 o
  -6   5   6     1342.60     1224.08     28.27 o
  -5   5   6        6.27       -4.66      5.62 o
  -4   5   6      104.72       83.77      6.41 o
  -3   5   6       37.44       17.29      4.09 o
  -2   5   6      689.84      904.99     20.70 o
  -1   5   6      446.66      455.80      9.37 o
   0   5   6     1403.33     1645.30     24.06 o
   1   5   6     2179.61     2165.18     33.22 o
   2   5   6     2992.21     3161.67     47.75 o
   3   5   6     1586.12     1568.52     24.64 o
   4   5   6      217.62      262.90      9.91 o
   5   5   6      481.21      497.58     13.44 o
   6   5   6        6.15        4.74      7.72 o
   7   5   6      106.23       99.80     12.27 o
   8   5   6      118.77      103.49     17.00 o
   9   5   6      269.36      366.66     38.33 o
  -9   6   6       12.07       -3.05     16.67 o
  -8   6   6       19.27       25.23     16.41 o
  -7   6   6       41.03       39.49     13.09 o
  -6   6   6      271.17      303.17     13.79 o
  -5   6   6      145.77      172.91      9.35 o
  -4   6   6     1394.08     1458.00     26.39 o
  -3   6   6      435.20      518.49     11.94 o
  -2   6   6      502.87      564.84     11.16 o
  -1   6   6     1114.68     1133.87     22.10 o
   0   6   6     1715.60     2070.21     33.21 o
   1   6   6      101.96      125.82      5.21 o
   2   6   6      887.88      755.89     15.11 o
   3   6   6       35.47       22.03      3.79 o
   4   6   6       62.43       69.00      6.01 o
   5   6   6      309.75      335.15     11.40 o
   6   6   6      427.59      465.46     18.82 o
   7   6   6       87.18       69.43     12.74 o
   8   6   6      142.60      158.06     21.52 o
  -9   7   6        1.53       -5.66     17.06 o
  -8   7   6       68.17       64.18     17.66 o
  -7   7   6       41.82       36.05     13.93 o
  -6   7   6       31.89       11.84      8.25 o
  -5   7   6       69.71       93.29      7.73 o
  -4   7   6      331.94      341.69     10.85 o
  -3   7   6     1854.89     1905.53     29.25 o
  -2   7   6        8.55        2.93      3.68 o
  -1   7   6     1447.12     1433.57     29.18 o
   0   7   6       89.84      115.97      5.95 o
   1   7   6     2028.69     2139.90     35.13 o
   2   7   6      285.55      339.61      9.98 o
   3   7   6     1165.83     1158.19     20.87 o
   4   7   6       53.03       52.09      6.10 o
   5   7   6       76.08       95.01      7.89 o
   6   7   6        6.36       -1.13      7.86 o
   7   7   6       48.62       47.12     13.67 o
   8   7   6        6.19       11.33     14.42 o
  -9   8   6       47.05       35.52     22.27 o
  -8   8   6       42.32        6.93     15.03 o
  -7   8   6      123.94      123.25     15.85 o
  -6   8   6      530.71      469.86     17.83 o
  -5   8   6      401.45      457.57     13.77 o
  -4   8   6      375.97      346.14     10.55 o
  -3   8   6      500.43      523.38     13.97 o
  -2   8   6     4142.92     4050.00     69.17 o
  -1   8   6      377.40      399.87     13.01 o
   0   8   6      464.68      636.08     14.49 o
   1   8   6     1288.40     1315.49     21.83 o
   2   8   6      132.96      144.50      6.26 o
   3   8   6      684.37      619.60     13.94 o
   4   8   6      188.38      173.38      8.96 o
   5   8   6       23.18       77.88      8.47 o
   6   8   6       13.80        8.94      9.03 o
   7   8   6       10.62        9.82     11.87 o
   8   8   6      170.27      159.69     19.28 o
  -8   9   6       31.13       46.52     20.00 o
  -7   9   6        8.78       22.63     12.36 o
  -6   9   6       34.94       42.55      9.15 o
  -5   9   6      271.04      484.33     14.95 o
  -4   9   6      546.23      504.73     12.40 o
  -3   9   6       17.95       19.05      5.31 o
  -2   9   6     1045.74     1028.72     27.11 o
  -1   9   6      419.16      426.23     16.23 o
   0   9   6      770.16      882.79     18.60 o
   1   9   6      773.18      736.11     13.90 o
   2   9   6      130.97      164.41     11.64 o
   3   9   6      111.36      117.27      6.95 o
   4   9   6        0.87       -5.04      5.09 o
   5   9   6       45.76       39.31      9.12 o
   6   9   6        2.93        6.93     10.48 o
   7   9   6       12.49       -1.08     11.49 o
   8   9   6       62.74       74.30     16.54 o
  -8  10   6        3.75       11.40     16.83 o
  -7  10   6       67.96       98.54     16.40 o
  -6  10   6       38.60       44.49      8.84 o
  -5  10   6      121.93      146.03      9.24 o
  -4  10   6      546.21      549.64     17.18 o
  -3  10   6      503.14      503.74     18.61 o
  -2  10   6       12.45       23.78      7.69 o
  -1  10   6        0.43        6.17      6.40 o
   0  10   6      128.23      171.66     10.53 o
   1  10   6       47.21       50.04      5.71 o
   2  10   6      103.13       95.28      5.59 o
   3  10   6        2.43        1.28      4.46 o
   4  10   6      188.93      197.04      9.45 o
   5  10   6      756.33      700.46     26.84 o
   6  10   6       32.95       40.89     12.00 o
   7  10   6      192.36      229.07     19.58 o
   8  10   6        7.31       21.60     14.45 o
  -8  11   6      127.97      133.78     22.98 o
  -7  11   6       29.22       40.25     14.35 o
  -6  11   6      395.41      355.66     16.09 o
  -5  11   6       25.47       26.90     11.11 o
  -4  11   6       10.59        3.71      7.61 o
  -3  11   6       78.57       73.22      6.84 o
  -2  11   6      118.27      152.07     13.70 o
  -1  11   6       55.56       57.25      8.36 o
   0  11   6        5.75        4.39      6.02 o
   1  11   6      433.83      417.76     11.51 o
   2  11   6      106.37      135.98      6.40 o
   3  11   6     3237.07     3090.62     46.09 o
   4  11   6      358.94      351.75     13.59 o
   5  11   6      525.67      460.44     21.91 o
   6  11   6        1.73        8.28     10.85 o
   7  11   6        3.15        7.96     12.33 o
  -7  12   6       80.12       74.73     15.48 o
  -6  12   6        0.67        0.19      8.44 o
  -5  12   6      145.24      140.85     16.63 o
  -4  12   6      237.71      237.53     17.67 o
  -3  12   6       39.11       33.71      6.35 o
  -2  12   6       29.05       57.54      8.49 o
  -1  12   6      164.64      154.02     11.10 o
   0  12   6      589.89      656.10     21.22 o
   1  12   6      365.17      336.93     11.88 o
   2  12   6      517.32      540.08     12.11 o
   3  12   6       31.23       30.06      6.53 o
   4  12   6      809.34      800.00     20.65 o
   5  12   6       13.40        5.66      9.59 o
   6  12   6       15.47        6.63     10.69 o
   7  12   6       14.21        9.37     12.04 o
  -7  13   6       81.99       99.44     13.47 o
  -6  13   6       88.52       49.39     15.62 o
  -5  13   6       13.68       56.41     14.47 o
  -4  13   6       95.53       79.98     12.88 o
  -3  13   6       81.93       72.68      7.65 o
  -2  13   6      114.92      132.25     11.88 o
  -1  13   6       78.47       94.54      9.92 o
   0  13   6       23.68       22.83      6.18 o
   1  13   6      315.79      314.43     14.45 o
   2  13   6     1943.03     2000.82     42.97 o
   3  13   6       70.48       79.52      7.43 o
   4  13   6      510.92      497.43     15.93 o
   5  13   6      116.44      113.92     13.57 o
   6  13   6        2.94        7.69     10.98 o
   7  13   6        5.46       21.19     14.58 o
  -7  14   6        0.62       15.27     20.32 o
  -6  14   6       70.25       41.28     15.11 o
  -5  14   6       37.02       33.87     13.00 o
  -4  14   6       34.53        2.79      8.47 o
  -3  14   6       41.42       27.51      6.92 o
  -2  14   6      441.43      516.24     23.78 o
  -1  14   6     1360.37     1294.97     34.61 o
   0  14   6       47.72       59.46      7.95 o
   1  14   6       18.97       19.38      9.14 o
   2  14   6        6.67       14.89      7.54 o
   3  14   6      145.21      156.74      8.70 o
   4  14   6      216.40      201.44     13.47 o
   5  14   6        3.85       10.58     10.11 o
   6  14   6       45.05       65.26     14.04 o
  -6  15   6       47.95        5.60     13.58 o
  -5  15   6       59.12       43.85     13.76 o
  -4  15   6        3.81       -3.78      8.23 o
  -3  15   6       77.17       64.47      8.07 o
  -2  15   6       88.72       96.30     13.22 o
  -1  15   6      152.91      182.71     14.74 o
   0  15   6      272.93      271.19     13.27 o
   1  15   6      154.65      160.50     11.17 o
   2  15   6       62.93       88.67      9.23 o
   3  15   6        3.49        5.74      5.38 o
   4  15   6        0.00       -7.13      8.71 o
   5  15   6       80.56       97.06     13.22 o
   6  15   6       21.73       30.66     14.36 o
  -5  16   6       40.80       26.07     17.11 o
  -4  16   6        0.36        6.58     14.73 o
  -3  16   6       22.71       42.56     14.82 o
  -2  16   6       17.39        6.59     12.20 o
  -1  16   6        6.50       16.34      9.59 o
   0  16   6      229.44      229.89     10.93 o
   1  16   6       36.37       30.04      7.89 o
   2  16   6        8.31        9.58      7.25 o
   3  16   6      264.92      301.07     14.50 o
   4  16   6       67.29       59.25     10.89 o
   5  16   6      131.41      126.22     13.96 o
  -5  17   6       27.76       67.10     20.77 o
  -4  17   6       46.93       30.58     17.00 o
  -3  17   6       20.38       32.60     15.52 o
  -2  17   6       25.33       61.95     14.76 o
  -1  17   6        3.93       -4.79      8.98 o
   0  17   6       48.92       60.53      8.43 o
   1  17   6        0.12       -2.32      6.17 o
   2  17   6      347.46      313.39     13.48 o
   3  17   6      130.51      111.00     10.18 o
   4  17   6       11.47        5.33      8.39 o
  -4  18   6        3.76       -7.07     15.62 o
  -3  18   6       75.78       51.15     16.68 o
  -2  18   6       80.16       81.68     15.92 o
  -1  18   6      185.14      149.42     13.73 o
   0  18   6        0.03       -4.63      6.51 o
   1  18   6      222.08      221.42     16.49 o
   2  18   6        4.68        7.54     11.58 o
   3  18   6      255.60      264.74     21.31 o
  -2  19   6       48.00       73.11     15.79 o
  -1  19   6        1.43        1.86      8.68 o
   0  19   6        4.34        7.96     11.05 o
   1  19   6        1.04       16.94     11.58 o
   2  19   6       38.73       38.76     13.97 o
  -9   0   7       94.70       77.35     38.38 o
  -7   0   7        1.15        0.35     14.31 o
  -5   0   7      203.56      198.83     12.03 o
  -3   0   7    10645.95     9923.69    197.35 o
  -1   0   7     1117.38      903.95     20.24 o
   1   0   7     1113.16     1028.17     20.79 o
   3   0   7     2009.62     2136.18     40.72 o
   5   0   7       21.24       13.12      8.07 o
   7   0   7      274.48      271.71     22.96 o
   9   0   7       51.30       -3.35     20.05 o
  -9   1   7       19.34        8.02     22.31 o
  -8   1   7      309.32      274.68     21.68 o
  -7   1   7      406.58      470.16     24.36 o
  -6   1   7        4.60        8.33      5.91 o
  -5   1   7       40.31       63.74      6.10 o
  -4   1   7      762.08      755.22     15.77 o
  -3   1   7     7808.48     8210.38    104.38 o
  -2   1   7      697.16      695.90     11.28 o
  -1   1   7     1484.32     1353.44     18.05 o
   0   1   7      359.55      384.84      7.06 o
   1   1   7      410.13      472.65      8.81 o
   2   1   7      524.67      596.26     10.63 o
   3   1   7       39.69       33.87      4.23 o
   4   1   7      198.32      273.66      9.00 o
   5   1   7      705.99      719.34     18.30 o
   6   1   7       71.49       77.20      8.82 o
   7   1   7      158.09      139.07     14.86 o
   8   1   7       14.23       15.10     13.04 o
   9   1   7       20.46       19.42     17.03 o
  -9   2   7       45.27       37.35     18.37 o
  -8   2   7        3.53      -12.83     14.07 o
  -7   2   7      289.26      299.17     20.23 o
  -6   2   7       22.04        0.01      6.12 o
  -5   2   7      140.28      130.06      7.60 o
  -4   2   7     2459.48     2498.12     36.35 o
  -3   2   7      144.02      190.93      7.25 o
  -2   2   7      121.21      133.64      5.09 o
  -1   2   7     2143.85     1899.68     25.19 o
   0   2   7     3498.29     3533.36     44.08 o
   1   2   7     1411.08     1473.48     19.72 o
   2   2   7      523.09      543.12     11.03 o
   3   2   7     7349.91     7463.34    101.48 o
   4   2   7       10.62        3.90      4.19 o
   5   2   7        7.82       24.91      5.59 o
   6   2   7       87.41       94.26      9.46 o
   7   2   7      562.99      624.63     22.94 o
   8   2   7       59.68       48.03     14.35 o
   9   2   7       31.06       48.83     18.05 o
  -9   3   7      173.53      148.46     23.33 o
  -8   3   7       22.12       41.19     17.30 o
  -7   3   7      548.65      633.73     27.59 o
  -6   3   7        6.67       -1.45      6.92 o
  -5   3   7      324.30      334.85     11.81 o
  -4   3   7       60.71       82.68      5.99 o
  -3   3   7      602.32      620.04     11.73 o
  -2   3   7       67.35      128.18      6.74 o
  -1   3   7     4629.86     4430.96     52.10 o
   0   3   7      129.37      142.16      4.18 o
   1   3   7     3647.61     3334.75     42.22 o
   2   3   7     1010.56      902.86     15.46 o
   3   3   7      163.15      139.13      6.68 o
   4   3   7        0.54       -3.95      3.95 o
   5   3   7      376.72      386.97     11.67 o
   6   3   7        0.06       -1.66      7.35 o
   7   3   7      838.53      790.56     25.60 o
   8   3   7      100.04       92.00     16.22 o
   9   3   7       21.22       39.69     17.61 o
  -9   4   7       28.82       15.36     16.46 o
  -8   4   7       12.45       24.56     16.39 o
  -7   4   7      451.20      513.20     22.44 o
  -6   4   7      568.69      507.83     18.65 o
  -5   4   7       38.31       96.54      8.10 o
  -4   4   7      402.37      407.36     11.61 o
  -3   4   7      167.68       48.67      5.07 o
  -2   4   7      748.75      748.62     13.71 o
  -1   4   7     1542.36     1536.93     23.18 o
   0   4   7      887.14     1017.72     16.52 o
   1   4   7       53.43       69.31      4.49 o
   2   4   7      475.96      460.70     11.17 o
   3   4   7       31.44      218.10     17.20 o
   4   4   7      398.64      449.66     11.33 o
   5   4   7       13.38       16.22      5.57 o
   6   4   7       24.28       20.18      8.36 o
   7   4   7        8.26       16.52      9.46 o
   8   4   7      106.30       82.83     15.91 o
   9   4   7        7.64        1.75     19.80 o
  -9   5   7        0.24       -2.85     15.93 o
  -8   5   7      149.07      129.77     20.68 o
  -7   5   7       14.00       29.93     12.65 o
  -6   5   7       39.63       10.67      8.05 o
  -5   5   7      296.41      373.44     13.31 o
  -4   5   7      442.74      391.19     11.31 o
  -3   5   7      602.88      603.32     13.40 o
  -2   5   7      498.72      578.35     14.40 o
  -1   5   7     1898.14     1894.39     27.78 o
   0   5   7      996.60     1181.84     19.67 o
   1   5   7      144.37      148.55      5.89 o
   2   5   7        2.31       49.55      7.38 o
   3   5   7       27.88       27.41      4.97 o
   4   5   7       47.53       63.18      6.46 o
   5   5   7       16.92       41.19      6.31 o
   6   5   7       12.62       -1.63      7.94 o
   7   5   7        0.06       -2.55      8.81 o
   8   5   7        8.54       12.46     12.96 o
  -9   6   7       47.98       52.12     19.89 o
  -8   6   7       20.39       29.63     16.62 o
  -7   6   7       17.04       49.66     13.57 o
  -6   6   7        3.11       -4.48      7.13 o
  -5   6   7      494.82      489.12     14.26 o
  -4   6   7      976.63      935.21     18.48 o
  -3   6   7       58.27       76.16      5.37 o
  -2   6   7       52.33       44.78      4.81 o
  -1   6   7      415.73      391.06      8.47 o
   0   6   7       32.13       40.36      3.36 o
  -1  -6  -7       62.60       80.12      6.22 o
   2   6   7     1027.54     1102.49     20.20 o
   3   6   7       26.11      100.70      8.50 o
   4   6   7       71.70       64.40      6.20 o
   5   6   7       63.94       53.27      7.22 o
   6   6   7      108.77      118.57     11.94 o
   7   6   7        6.18        3.48      9.81 o
   8   6   7        7.15       -6.28     14.44 o
  -9   7   7       10.42        3.24     16.67 o
  -8   7   7        1.35        2.83     14.56 o
  -7   7   7      166.34      163.67     17.67 o
  -6   7   7       80.14       91.31     10.38 o
  -5   7   7     1064.99     1056.60     22.39 o
  -4   7   7       35.25       23.54      5.06 o
  -3   7   7     1684.15     1647.80     27.50 o
  -2   7   7      739.33      812.62     18.31 o
  -1   7   7      559.35      629.29     14.60 o
   0   7   7      812.68      963.37     17.37 o
   1   7   7     1271.94     1324.40     23.76 o
   2   7   7        9.60       18.76      4.04 o
   3   7   7        3.24       -3.91      3.96 o
   4   7   7      704.23      702.61     16.23 o
   5   7   7       83.90      178.04      9.65 o
   6   7   7        0.12       -1.41      8.23 o
   7   7   7        2.43       -4.30     11.19 o
   8   7   7      234.43      291.13     26.38 o
  -9   8   7       23.62       24.16     21.76 o
  -8   8   7       63.65       95.58     18.83 o
  -7   8   7      160.45      153.33     17.16 o
  -6   8   7      433.49      402.85     16.94 o
  -5   8   7       56.80       94.59      7.80 o
  -4   8   7      126.70      133.82      6.93 o
  -3   8   7      180.45      224.80     10.07 o
  -2   8   7      214.11      240.57      9.08 o
  -1   8   7     1113.19     1151.18     24.87 o
   0   8   7       84.15       86.66      5.94 o
   1   8   7      210.70      188.71      7.02 o
   2   8   7      864.02      828.45     17.76 o
  -3  -8  -7      155.76      119.49     10.37 o
   4   8   7      834.12      791.13     20.07 o
   5   8   7      125.79      222.02     13.30 o
   6   8   7       11.29       -1.87      9.87 o
   7   8   7       44.13       33.50     13.06 o
   8   8   7       42.99       76.69     18.68 o
  -8   9   7      113.72       99.65     22.49 o
  -7   9   7       16.77       12.53     12.28 o
  -6   9   7       41.94       33.71      8.77 o
  -5   9   7       18.10       19.02      6.93 o
  -4   9   7       90.73      117.76      6.46 o
  -3   9   7      397.85      419.61     14.19 o
  -2   9   7     1325.95     1277.80     29.45 o
  -1   9   7        1.12       -0.43      3.85 o
   0   9   7        4.27       -3.59      3.59 o
   1   9   7      139.33      173.70      6.38 o
   2   9   7      171.12      195.07      7.76 o
   3   9   7     1356.28     1310.14     23.24 o
   4   9   7       16.35       16.70      5.58 o
   5   9   7     2444.11     2272.81     58.28 o
   6   9   7        0.68        0.12     10.09 o
   7   9   7      370.26      385.52     24.04 o
   8   9   7       18.91       28.77     15.03 o
  -8  10   7        8.97       15.84     16.70 o
  -7  10   7       50.37       64.40     15.22 o
  -6  10   7      377.89      412.73     16.78 o
  -5  10   7       77.17      206.47     10.46 o
  -4  10   7      512.84      486.81     16.44 o
  -3  10   7       35.52       58.90      7.26 o
  -2  10   7       12.68        8.31      4.72 o
  -1  10   7      327.00      299.40     14.38 o
   0  10   7     2135.52     2230.94     45.37 o
   1  10   7      277.82      269.97     10.31 o
   2  10   7       61.62       74.03      5.35 o
   3  10   7       56.10       67.75      6.19 o
   4  10   7     1259.81     1205.51     23.44 o
   5  10   7        4.73        1.89      9.65 o
   6  10   7       67.27       86.57     13.94 o
   7  10   7       13.47        9.77     12.38 o
  -8  11   7        1.86      -12.18     16.74 o
  -7  11   7        3.85       17.77     13.07 o
  -6  11   7      334.62      356.27     15.91 o
  -5  11   7      231.96      244.09     17.57 o
  -4  11   7       11.16        4.00      7.94 o
  -3  11   7       21.98        6.14      5.35 o
  -2  11   7       98.55      107.93     10.76 o
  -1  11   7       34.93       23.77      7.69 o
   0  11   7       19.49       14.42      5.69 o
   1  11   7      281.27      285.88     10.92 o
   2  11   7       16.21       13.58      4.46 o
   3  11   7      936.99      806.83     17.12 o
   4  11   7      115.06      120.99      9.65 o
   5  11   7      653.07      650.07     25.97 o
   6  11   7       55.63       61.57     12.90 o
   7  11   7       74.16       65.97     15.08 o
  -7  12   7        5.00       10.24      9.60 o
  -6  12   7       12.06       21.69     13.72 o
  -5  12   7      190.80      229.54     19.61 o
  -4  12   7        0.17      -10.27     10.27 o
  -3  12   7       14.92        6.70      6.46 o
  -2  12   7       31.55       67.58      9.75 o
  -1  12   7      270.59      303.83     15.40 o
   0  12   7      239.83      263.09     11.44 o
   1  12   7      953.85      880.89     21.01 o
   2  12   7      186.05      200.23      8.14 o
   3  12   7      265.58      237.57     10.65 o
   4  12   7      269.55      297.62     14.00 o
   5  12   7        1.44       -8.07      9.22 o
   6  12   7        3.73        1.83     10.83 o
   7  12   7       65.27       57.38     14.79 o
  -7  13   7       17.93        0.85     19.58 o
  -6  13   7        2.23       -6.06     12.88 o
  -5  13   7       87.44       74.80     15.19 o
  -4  13   7      117.64      113.40     13.89 o
  -3  13   7       13.74       19.78      8.78 o
  -2  13   7      288.11      494.88     20.64 o
  -1  13   7      532.59      479.74     19.79 o
   0  13   7      225.28      224.30     11.04 o
   1  13   7     2883.50     2698.64     54.33 o
   2  13   7      124.08       98.06      9.67 o
   3  13   7      311.27      319.73     11.97 o
   4  13   7        2.89        9.81      8.57 o
   5  13   7       45.36       68.88     12.46 o
   6  13   7       29.27       16.11     11.83 o
  -7  14   7       56.68       43.53     28.62 o
  -6  14   7       12.88       -3.90     13.09 o
  -5  14   7       20.25       33.94     13.24 o
  -4  14   7        0.09       -1.92     10.33 o
  -3  14   7       67.88       73.95     10.75 o
  -2  14   7      146.69      171.08     13.68 o
  -1  14   7      660.41      643.03     26.60 o
   0  14   7      808.05      871.81     22.03 o
   1  14   7      356.01      340.47     14.06 o
   2  14   7     1883.37     1789.14     40.30 o
   3  14   7       20.59       18.01      6.18 o
   4  14   7      227.96      222.78     15.51 o
   5  14   7        3.21       19.57     10.76 o
   6  14   7       15.20       30.09     13.29 o
  -6  15   7        6.44       10.48     14.52 o
  -5  15   7      144.34      155.08     18.04 o
  -4  15   7        0.02       -8.57     10.62 o
  -3  15   7      166.79      164.87     13.54 o
  -2  15   7      107.52      120.07     17.32 o
  -1  15   7       30.93       33.29      9.35 o
   0  15   7       35.50       37.85      6.85 o
   1  15   7       45.50       42.24      7.83 o
   2  15   7       30.01       30.73      8.08 o
   3  15   7       46.01       34.83      6.38 o
   4  15   7      138.43      147.76     13.47 o
   5  15   7        0.99       -9.75      9.75 o
  -5  16   7       26.71       34.19     13.52 o
  -4  16   7      106.31       80.72     13.57 o
  -3  16   7       44.96       49.80     15.52 o
  -2  16   7       43.36       25.93     14.09 o
  -1  16   7        2.45       12.96      9.66 o
   0  16   7       43.70       53.01      7.49 o
   1  16   7      157.86      156.86     10.45 o
   2  16   7        4.72        9.52      7.59 o
   3  16   7       23.64       27.71     10.50 o
   4  16   7      168.11      170.27     13.71 o
   5  16   7       94.57      124.64     14.85 o
  -5  17   7       67.18       99.09     29.36 o
  -4  17   7       36.66       38.62     18.05 o
  -3  17   7        8.46       10.80     14.15 o
  -2  17   7       98.56      106.57     17.54 o
  -1  17   7       61.72       49.09     14.24 o
   0  17   7        0.30        3.49      5.94 o
   1  17   7       30.75       29.65      7.77 o
   2  17   7      206.91      177.05     11.83 o
   3  17   7      498.09      483.52     21.73 o
   4  17   7        6.25       13.27      8.80 o
  -4  18   7        0.48       20.16     21.60 o
  -3  18   7        1.08        4.67     14.44 o
  -2  18   7       89.24       80.00     16.90 o
  -1  18   7       26.27       37.31     13.53 o
   0  18   7        3.81        2.18      6.53 o
   1  18   7        0.54       -1.09      6.89 o
   2  18   7       12.48       16.71      7.87 o
   3  18   7      130.21      145.97     12.08 o
  -2  19   7       15.98       21.43     14.18 o
  -1  19   7      145.98      118.67     16.72 o
   0  19   7       37.29       61.52      7.82 o
   1  19   7       28.32       37.09     12.04 o
  -8   0   8       37.58       30.29     18.83 o
  -6   0   8      478.18      477.53     19.68 o
  -4   0   8     8807.79     8802.51    160.12 o
  -2   0   8     7131.71     6877.20    123.70 o
   0   0   8       92.85       87.03      5.34 o
   2   0   8       83.59       95.56      6.65 o
   4   0   8       29.54       26.19      8.09 o
   6   0   8      394.01      385.14     21.25 o
   8   0   8       38.90       10.60     19.85 o
  -9   1   8        7.33       23.58     22.79 o
  -8   1   8        6.48      -11.98     11.98 o
  -7   1   8       69.62       90.63     14.97 o
  -6   1   8      212.63      236.02     10.51 o
  -5   1   8      234.04      213.14      9.44 o
  -4   1   8       72.38      118.69      6.90 o
  -3   1   8      925.73      853.72     15.41 o
  -2   1   8      300.81      310.84      7.55 o
  -1   1   8      621.06      456.87      8.37 o
   0   1   8      558.83      502.38      9.23 o
   1   1   8      238.55      219.92      6.10 o
   2   1   8     1512.53     1609.91     22.34 o
   3   1   8      234.10      267.57      8.18 o
   4   1   8       36.98       38.21      5.46 o
   5   1   8      198.72      192.02     10.45 o
   6   1   8        0.06       -6.02      6.74 o
   7   1   8      200.52      212.07     16.60 o
   8   1   8       28.23       27.89     13.61 o
   9   1   8       14.08        3.91     15.74 o
  -9   2   8      254.42      281.85     27.90 o
  -8   2   8       43.19       43.53     15.89 o
  -7   2   8        5.47        3.76     11.25 o
  -6   2   8      140.13      141.22     10.52 o
  -5   2   8     1049.11     1040.04     19.87 o
  -4   2   8      142.77      121.32      6.73 o
  -3   2   8      100.84      124.72      6.71 o
  -2   2   8       80.18       96.65      5.08 o
  -1   2   8      707.21      624.43     11.34 o
   0   2   8     1720.01     1861.43     25.15 o
   1   2   8     1631.34     1510.72     21.46 o
   2   2   8     1212.54     1359.47     21.39 o
   3   2   8      109.33      144.24      7.06 o
   4   2   8      915.61      898.21     17.06 o
   5   2   8      439.00      536.49     15.07 o
   6   2   8      136.61      117.43     10.13 o
   7   2   8       10.83        9.10     10.23 o
   8   2   8       45.84       62.67     15.60 o
   9   2   8        0.21       -3.47     16.65 o
  -9   3   8       28.66        7.51     18.04 o
  -8   3   8      454.82      388.80     28.79 o
  -7   3   8      410.72      419.01     23.20 o
  -6   3   8        0.02        2.07      7.04 o
  -5   3   8       42.58       62.24      7.50 o
  -4   3   8      276.98      286.19      9.77 o
  -3   3   8       41.99       59.35      5.60 o
  -2   3   8      184.11      257.76      9.50 o
  -1   3   8       36.05       45.44      4.42 o
   0   3   8      180.58      236.91      5.95 o
   1   3   8     1667.04     1702.78     24.99 o
   2   3   8      557.32      520.62     11.03 o
   3   3   8        8.91        8.07      4.08 o
   4   3   8     1210.60     1257.35     21.40 o
   5   3   8       66.74      122.33      7.81 o
   6   3   8        8.78       -7.66      7.66 o
   7   3   8        3.81        0.88      9.82 o
   8   3   8        7.09       -4.59     12.68 o
  -9   4   8       34.67       39.65     18.98 o
  -8   4   8       42.10       53.12     17.36 o
  -7   4   8       14.10       25.35     14.55 o
  -6   4   8      322.95      309.48     15.31 o
  -5   4   8      212.89      205.68     10.52 o
  -4   4   8     1215.62     1244.78     23.89 o
  -3   4   8       41.89       56.75      5.08 o
  -2   4   8        1.04       14.44      3.35 o
  -1   4   8     1932.22     1804.15     27.09 o
   0   4   8     2099.92     2059.46     30.37 o
   1   4   8     2106.93     2076.46     29.40 o
   2   4   8     1340.19     1499.85     25.89 o
   3   4   8        0.03       13.53      4.23 o
   4   4   8       42.32       51.17      5.60 o
   5   4   8       26.45       25.75      5.76 o
   6   4   8      597.42      551.88     20.28 o
   7   4   8       44.27       37.78     10.76 o
   8   4   8        6.26       -5.67     14.79 o
  -9   5   8       44.34       42.41     19.34 o
  -8   5   8        7.26       -0.26     14.23 o
  -7   5   8       78.84       83.91     14.49 o
  -6   5   8        5.84       10.78      7.58 o
  -5   5   8      110.36      130.74      9.22 o
  -4   5   8      618.76      547.06     13.54 o
  -3   5   8      208.22      214.64      8.63 o
  -2   5   8     1589.42     1691.04     27.57 o
  -1   5   8      191.43      194.30      6.38 o
   0   5   8      231.29      228.02      7.03 o
   1   5   8      874.92      977.81     17.99 o
   2   5   8      229.10      298.61      9.29 o
   3   5   8      239.26      203.21      8.19 o
   4   5   8      455.34      420.51     12.56 o
   5   5   8       35.81       45.84      6.66 o
   6   5   8      138.49      133.07     12.17 o
   7   5   8      791.54      835.89     27.09 o
   8   5   8        1.01       -6.97     13.98 o
  -9   6   8        0.12       10.58     18.07 o
  -8   6   8        7.38       -8.63     14.62 o
  -7   6   8        1.47       -7.88     10.57 o
  -6   6   8        1.14       -5.42      6.94 o
  -5   6   8       12.61       37.90      6.83 o
  -4   6   8      195.57      205.11      8.56 o
  -3   6   8      371.54      383.64     10.43 o
  -2   6   8       16.92       29.28      7.38 o
  -1   6   8     2910.55     2870.84     43.02 o
   0   6   8      129.53      122.70      5.21 o
   1   6   8     1900.24     2117.18     33.57 o
   2   6   8      220.82      226.73      8.31 o
   3   6   8      164.03      162.13      8.84 o
   4   6   8      258.09      302.73     10.38 o
   5   6   8      211.95      229.76     10.85 o
   6   6   8      151.81      145.45     12.64 o
   7   6   8       86.47      113.31     14.48 o
   8   6   8       86.92      111.20     20.54 o
  -9   7   8        0.00       -2.36     16.29 o
  -8   7   8       33.71        6.40     14.97 o
  -7   7   8       39.11       51.68     13.62 o
  -6   7   8      153.47      171.76     12.42 o
  -5   7   8      167.33      350.19     12.60 o
  -4   7   8        0.75        2.36      4.56 o
  -3   7   8      711.43      701.45     14.71 o
  -2   7   8      432.87      404.85     10.39 o
  -1   7   8      346.92      316.42     11.48 o
   0   7   8     2907.72     3160.80     47.03 o
   1   7   8       68.76       72.72      4.89 o
   2   7   8       34.19       86.44      5.99 o
   3   7   8       25.68       65.88      6.00 o
   4   7   8      311.70      285.32     10.28 o
   5   7   8      300.89      309.00     15.19 o
   6   7   8        0.04        4.50      9.31 o
   7   7   8       56.33       57.05     14.66 o
   8   7   8      118.95      127.46     21.30 o
  -8   8   8        3.50        9.52     14.06 o
  -7   8   8       56.14       43.54     13.16 o
  -6   8   8       17.80        2.99      8.22 o
  -5   8   8       64.54      203.84     10.99 o
  -4   8   8      169.82      155.63      7.49 o
  -3   8   8      365.97      359.32      9.18 o
  -2   8   8       16.57       86.04     10.96 o
  -1   8   8      145.89      121.98      6.39 o
   0   8   8      949.83     1008.94     20.37 o
   1   8   8      671.87      615.91     13.88 o
   2   8   8       85.14      105.00      6.36 o
   3   8   8        7.24       21.61      5.10 o
   4   8   8       77.23       66.21      6.96 o
   5   8   8      694.50      804.10     23.91 o
   6   8   8        3.67        5.85     10.67 o
   7   8   8      337.83      352.20     23.43 o
   8   8   8       58.69       53.43     18.17 o
  -8   9   8        8.38        2.76     16.39 o
  -7   9   8        3.01       -5.33     11.29 o
  -6   9   8      336.51      308.07     15.11 o
  -5   9   8      467.49      449.23     15.53 o
  -4   9   8        0.22       -4.02      4.02 o
  -3   9   8       75.07       69.81      7.21 o
  -2   9   8        9.24       37.23      6.16 o
  -1   9   8       66.08       44.81      5.88 o
   0   9   8      291.30      317.98     11.20 o
   1   9   8      688.13      647.34     14.18 o
   2   9   8        7.30       21.14      4.67 o
   3   9   8      305.25      360.25     12.48 o
   4   9   8      193.69      204.15     10.40 o
   5   9   8      961.77     1010.46     33.80 o
   6   9   8      109.06       89.28     14.37 o
   7   9   8      213.14      217.24     19.88 o
   8   9   8      187.49      175.34     23.18 o
  -8  10   8       83.89       70.44     20.06 o
  -7  10   8       15.02        5.09     12.92 o
  -6  10   8      206.89      200.91     12.58 o
  -5  10   8        1.27        2.24      5.99 o
  -4  10   8      614.91      579.47     18.98 o
  -3  10   8       23.08       33.66      7.37 o
  -2  10   8      226.64      237.82     11.83 o
  -1  10   8        0.00        2.01      4.55 o
   0  10   8      661.29      705.17     19.46 o
   1  10   8        1.33        2.10      3.20 o
   2  10   8       74.65       56.76      5.67 o
   3  10   8      192.52      213.37      9.11 o
   4  10   8       81.49       71.19      8.90 o
   5  10   8       26.14       39.91     10.99 o
   6  10   8      106.79      126.34     15.53 o
   7  10   8        8.82       27.41     13.55 o
  -8  11   8        0.67      -16.34     16.85 o
  -7  11   8        2.89       10.72     12.71 o
  -6  11   8      135.83      127.87     10.69 o
  -5  11   8      203.06      231.59     17.37 o
  -4  11   8        0.75       -8.36      8.36 o
  -3  11   8      151.58       63.53     12.99 o
  -2  11   8       45.90       41.29      6.36 o
  -1  11   8      205.61      237.63     10.54 o
   0  11   8      994.50     1132.21     27.28 o
   1  11   8     1829.44     1712.73     34.12 o
   2  11   8        0.58       11.39      4.61 o
   3  11   8     2087.48     1938.90     34.00 o
   4  11   8      338.05      359.32     15.38 o
   5  11   8        0.58        4.53      9.84 o
   6  11   8       66.84       71.20     13.74 o
   7  11   8       19.32       32.14     13.49 o
  -7  12   8       24.75        8.43      9.64 o
  -6  12   8       36.34       28.77     14.80 o
  -5  12   8       37.51       72.96     14.59 o
  -4  12   8       94.11      114.54     14.71 o
  -3  12   8      373.94      403.40     17.67 o
  -2  12   8        8.24       21.54      8.86 o
  -1  12   8      622.89      590.11     22.18 o
   0  12   8      115.94      108.92      8.67 o
   1  12   8      426.72      443.80     16.24 o
   2  12   8      192.12      201.87      8.67 o
   3  12   8       30.79       28.26      6.84 o
   4  12   8       24.27       21.93      7.89 o
   5  12   8        3.40        6.73     10.23 o
   6  12   8       19.47        9.77     11.33 o
   7  12   8       60.11       76.49     15.62 o
  -7  13   8       77.11      101.95     26.19 o
  -6  13   8        3.69       16.08     13.87 o
  -5  13   8       12.69       60.16     14.11 o
  -4  13   8       24.12       20.56     11.40 o
  -3  13   8        3.28       12.74      8.64 o
  -2  13   8       17.07       39.40     10.91 o
  -1  13   8        9.78       26.67     10.22 o
   0  13   8      540.62      571.11     19.73 o
   1  13   8        2.76       -2.73      6.54 o
   2  13   8     1139.29     1095.95     28.36 o
   3  13   8      171.66      165.33     10.06 o
   4  13   8      376.75      312.03     17.95 o
   5  13   8       23.15       14.57     10.69 o
   6  13   8        4.62       27.19     12.18 o
  -6  14   8        0.83        9.59     14.12 o
  -5  14   8       62.55       48.37     14.29 o
  -4  14   8        3.36        6.26     10.45 o
  -3  14   8      232.90      225.53     15.50 o
  -2  14   8      444.97      688.13     35.80 o
  -1  14   8      167.32      171.02     15.37 o
   0  14   8      135.56      117.84     10.28 o
   1  14   8        2.73       -5.67      6.74 o
   2  14   8      266.79      305.77     14.65 o
   3  14   8      239.15      239.23     11.25 o
   4  14   8       99.17      110.32     12.75 o
   5  14   8       89.73      104.17     14.04 o
   6  14   8        6.79        3.47     12.01 o
  -6  15   8       24.58       20.21     15.63 o
  -5  15   8       11.93       12.49     12.45 o
  -4  15   8       22.85       21.83     11.47 o
  -3  15   8       77.73       97.38     18.67 o
  -2  15   8      269.30      215.19     21.30 o
  -1  15   8       26.12       19.80     12.41 o
   0  15   8        4.11       -0.69      6.12 o
   1  15   8       94.94       94.21      9.43 o
   2  15   8      106.99      103.62     12.07 o
   3  15   8        0.78        6.41      5.40 o
   4  15   8       65.71       87.63     12.31 o
   5  15   8       48.01       53.66     12.81 o
  -5  16   8        0.99       -0.96     12.58 o
  -4  16   8        0.13      -10.60     10.60 o
  -3  16   8       14.72       -7.24     12.85 o
  -2  16   8       19.09       19.38     14.00 o
  -1  16   8      113.49       89.51     16.28 o
   0  16   8       63.73       72.10      8.86 o
   1  16   8        0.13       -3.98      7.78 o
   2  16   8      156.25      151.80     13.18 o
   3  16   8       99.21      122.01     13.53 o
   4  16   8       14.81       14.83      9.73 o
  -4  17   8        0.38      -14.80     14.80 o
  -3  17   8       55.24       59.36     17.90 o
  -2  17   8        8.09       22.20     14.51 o
  -1  17   8        4.27       14.16     12.63 o
   0  17   8        5.08       10.66      7.27 o
   1  17   8       69.01       58.07      9.79 o
   2  17   8      142.30      143.43     13.21 o
   3  17   8       44.79       51.15     11.66 o
   4  17   8       10.76       23.45      9.03 o
  -3  18   8       20.84       25.63     16.76 o
  -2  18   8        9.15       10.27     14.22 o
  -1  18   8       14.46       10.90     13.22 o
   0  18   8        1.87        1.98      7.34 o
   1  18   8        0.21       -6.54      8.13 o
   2  18   8       11.03       13.97      9.55 o
   3  18   8      104.03       96.35     21.04 o
  -2  19   8       62.51       33.45     19.93 o
  -1  19   8        3.43        3.07     12.69 o
   0  19   8        1.50       12.99      7.65 o
   1  19   8        0.25        8.69      8.61 o
  -9   0   9       76.29       96.59     37.82 o
  -7   0   9      157.45      213.33     26.26 o
  -5   0   9       53.87       52.74      8.43 o
  -3   0   9      105.72      128.46      8.43 o
  -1   0   9       74.79      105.31      6.93 o
   1   0   9     1081.23     1148.41     24.00 o
   3   0   9     2066.39     2096.68     44.90 o
   5   0   9       29.27       33.87      9.93 o
   7   0   9        6.44       23.54     16.68 o
  -9   1   9       18.62       31.53     22.96 o
  -8   1   9       30.24       36.40     16.38 o
  -7   1   9       33.58       46.62     13.46 o
  -6   1   9       18.13        8.11      6.15 o
  -5   1   9      907.14      997.51     20.48 o
  -4   1   9      103.03       88.13      6.45 o
  -3   1   9      179.64      163.50      6.62 o
  -2   1   9       87.27      112.34      7.52 o
  -1   1   9       59.18       70.85      4.16 o
   0   1   9     1774.75     1853.93     25.43 o
   1   1   9     5893.73     5738.42     74.19 o
   2   1   9      688.31      649.12     12.34 o
   3   1   9      205.07      280.82      9.01 o
   4   1   9      252.92      252.42     10.56 o
   5   1   9     1211.48     1344.02     27.90 o
   6   1   9       79.61       64.03      9.31 o
   7   1   9      140.36      132.93     16.52 o
   8   1   9        4.56        0.04     12.62 o
  -9   2   9        7.00       33.24     23.28 o
  -8   2   9        0.83       -0.58     14.28 o
  -7   2   9     1482.58     1491.13     44.99 o
  -6   2   9       34.46       12.92      6.82 o
  -5   2   9       12.31       18.56      5.44 o
  -4   2   9      108.78       97.22      6.29 o
  -3   2   9       26.68       45.18      6.00 o
  -2   2   9     2183.07     2155.43     30.99 o
  -1   2   9     1616.77     1771.70     25.83 o
   0   2   9     3200.62     3396.82     45.55 o
   1   2   9     1444.85     1339.32     20.87 o
   2   2   9        5.95       25.22     10.73 o
   3   2   9      402.72      424.52     11.48 o
   4   2   9      204.01      191.10      8.71 o
   5   2   9      213.10      232.05     11.43 o
   6   2   9        7.93        5.13      8.78 o
   7   2   9        0.01       -1.24     10.36 o
   8   2   9       46.13       56.91     15.01 o
  -9   3   9        0.66       -4.07     16.40 o
  -8   3   9      119.56      101.55     19.32 o
  -7   3   9       72.59       60.99     13.94 o
  -6   3   9       27.52       14.00      7.51 o
  -5   3   9      344.39      362.92     14.58 o
  -4   3   9       72.11       74.93      6.81 o
  -3   3   9       66.68       65.51      5.13 o
  -2   3   9       44.57       87.37      4.81 o
  -1   3   9     1576.72     1724.90     24.00 o
   0   3   9      101.58      198.45      6.34 o
   1   3   9     5494.30     5690.62     77.73 o
   2   3   9     2593.71     2472.27     39.51 o
   3   3   9      338.96      377.48     10.89 o
   4   3   9      223.34      224.13      8.75 o
   5   3   9      395.69      421.36     13.07 o
   6   3   9       11.58        9.91      9.00 o
   7   3   9      206.56      195.84     15.66 o
   8   3   9      142.60      172.54     22.87 o
  -9   4   9      165.48      143.73     23.89 o
  -8   4   9       58.38       39.77     16.87 o
  -7   4   9      153.85      113.53     18.18 o
  -6   4   9      106.78      164.89     12.58 o
  -5   4   9        2.40        7.95      5.94 o
  -4   4   9      446.39      439.95     13.46 o
  -3   4   9     1116.72     1193.25     22.19 o
  -2   4   9     1497.30     1681.65     26.51 o
  -1   4   9      267.94      255.46      9.27 o
   0   4   9      168.89      237.71      7.27 o
   1   4   9     3362.91     3397.72     51.41 o
   2   4   9      613.73      711.82     15.43 o
   3   4   9      668.38      897.59     19.17 o
   4   4   9      257.45      267.86      9.47 o
   5   4   9       40.38       35.12      6.29 o
   6   4   9       87.94       73.03     10.99 o
   7   4   9       70.38       97.21     12.77 o
   8   4   9       78.48       89.97     18.62 o
  -9   5   9      143.51      117.50     22.11 o
  -8   5   9      113.95       94.35     19.70 o
  -7   5   9      404.71      398.59     26.67 o
  -6   5   9        2.72       -4.01      7.06 o
  -5   5   9      386.65      451.76     14.83 o
  -4   5   9      965.87      904.57     19.35 o
  -3   5   9        6.64       15.31      4.39 o
  -2   5   9        1.70       19.93      3.83 o
  -1   5   9        1.38        8.60      3.96 o
   0   5   9     2042.98     2068.63     32.80 o
   1   5   9       31.40       21.85      4.94 o
   2   5   9        0.42       16.74      4.10 o
   3   5   9      162.20      215.85      8.59 o
   4   5   9       32.50       19.21      4.67 o
   5   5   9        7.76        8.81      6.63 o
   6   5   9       34.22       34.65      9.69 o
   7   5   9       11.37      -10.20     10.20 o
   8   5   9       48.82       77.91     22.53 o
  -9   6   9        8.14      -15.96     15.96 o
  -8   6   9        2.22        2.04     14.29 o
  -7   6   9      308.85      350.16     25.28 o
  -6   6   9       45.57       22.95      9.17 o
  -5   6   9      630.27      589.77     17.08 o
  -4   6   9      259.37      269.71     10.23 o
  -3   6   9     1162.97     1125.73     21.16 o
  -2   6   9      177.74      182.59      6.83 o
  -1   6   9      328.58      367.22     11.16 o
   0   6   9        1.11        1.69      3.12 o
   1   6   9      425.26      407.73     10.56 o
   2   6   9      928.35     1047.62     20.23 o
   3   6   9       22.12       14.03      4.42 o
   4   6   9      172.18      154.99      8.38 o
   5   6   9      250.96      304.86     15.31 o
   6   6   9       63.94       58.99     10.64 o
   7   6   9       12.22        6.85     12.45 o
   8   6   9       17.54       13.32     18.97 o
  -9   7   9        0.00       14.08     17.86 o
  -8   7   9       11.01       13.21     15.71 o
  -7   7   9      240.49      257.91     22.70 o
  -6   7   9      106.55       90.31     10.67 o
  -5   7   9      519.53      525.77     14.94 o
  -4   7   9       23.33       46.68      6.12 o
  -3   7   9        4.13        7.13      4.16 o
  -2   7   9      317.33      376.26      9.47 o
  -1   7   9      391.30      390.67      9.27 o
   0   7   9      310.03      322.66      8.62 o
   1   7   9      756.22      811.65     16.19 o
   2   7   9      683.53      666.96     15.17 o
   3   7   9      210.89      194.63      9.10 o
   4   7   9       38.89       24.65      5.76 o
   5   7   9      469.37      540.90     19.46 o
   6   7   9       69.58       57.42     13.17 o
   7   7   9       63.99       37.89     13.77 o
   8   7   9       41.80       38.26     17.14 o
  -8   8   9       71.40       50.93     17.69 o
  -7   8   9       22.54       14.36     12.15 o
  -6   8   9        2.18        4.00      8.25 o
  -5   8   9      584.95      519.35     17.29 o
  -4   8   9       16.35       11.42      5.08 o
  -3   8   9     1416.40     1278.36     22.64 o
  -2   8   9       10.67       31.82      5.24 o
  -1   8   9      134.56      152.47      7.69 o
   0   8   9      135.86      175.12      6.29 o
   1   8   9        0.79        9.54      3.96 o
   2   8   9      603.56      600.49     14.29 o
   3   8   9       17.63       32.06      5.81 o
   4   8   9      373.54      360.85     12.46 o
   5   8   9      308.55      268.76     16.22 o
   6   8   9      123.72      172.55     16.97 o
   7   8   9      110.66      184.68     19.11 o
   8   8   9       17.30       14.95     15.86 o
  -8   9   9       68.95       47.20     18.99 o
  -7   9   9      268.29      249.42     19.81 o
  -6   9   9        0.42        0.46      8.07 o
  -5   9   9       43.20       47.86      7.82 o
  -4   9   9       46.61       48.19      5.17 o
  -3   9   9       97.50       67.78      9.32 o
  -2   9   9      317.44      329.42     13.38 o
  -1   9   9       28.23       42.58      8.43 o
   0   9   9      315.66      337.80     11.30 o
   1   9   9     1484.11     1457.81     26.62 o
   2   9   9      192.57      242.58      9.66 o
   3   9   9       72.11      112.52      8.92 o
   4   9   9       16.80       22.06      6.90 o
   5   9   9       43.54       53.19     11.67 o
   6   9   9       58.67       58.04     13.38 o
   7   9   9       16.42       34.46     13.78 o
  -8  10   9        3.58       -2.06     17.29 o
  -7  10   9       62.96       49.03     14.57 o
  -6  10   9      525.45      535.47     18.97 o
  -5  10   9       75.55      140.31      9.09 o
  -4  10   9       80.29       71.20     11.25 o
  -3  10   9      506.88      485.92     17.52 o
  -2  10   9       10.26       21.54      6.17 o
  -1  10   9       18.40       18.95      5.45 o
   0  10   9        2.66        9.30      4.58 o
   1  10   9      192.23      202.38      7.31 o
   2  10   9        1.14       33.20      5.34 o
   3  10   9      470.98      393.93     11.95 o
   4  10   9      833.00      759.14     22.12 o
   5  10   9      184.74      209.23     16.56 o
   6  10   9        0.12        2.82     10.67 o
   7  10   9        0.55        8.78     12.73 o
  -8  11   9       57.74        2.92     28.48 o
  -7  11   9       43.67       59.52     14.74 o
  -6  11   9       43.99       33.11      8.21 o
  -5  11   9       48.58      131.02     14.34 o
  -4  11   9       22.81        7.56      9.24 o
  -3  11   9      111.55      110.97     12.96 o
  -2  11   9       66.86       82.53      8.63 o
  -1  11   9       16.55       31.06      8.81 o
   0  11   9      595.35      695.52     20.19 o
   1  11   9     1135.51     1199.48     26.62 o
   2  11   9      402.10      422.57     11.95 o
   3  11   9     1033.64     1007.74     22.97 o
   4  11   9        0.11       -0.39      8.04 o
   5  11   9       82.33       58.70     12.29 o
   6  11   9       33.52       37.10     12.68 o
   7  11   9       11.19       15.70     13.88 o
  -7  12   9       24.55       33.91      9.78 o
  -6  12   9      154.82      183.67     20.61 o
  -5  12   9       12.52        1.85     12.06 o
  -4  12   9        0.67       -8.64      9.96 o
  -3  12   9       45.42       62.24      9.81 o
  -2  12   9       36.77       37.59      6.82 o
  -1  12   9       28.72       28.40      6.67 o
   0  12   9        3.07        5.76      6.49 o
   1  12   9       66.37       89.90      9.34 o
   2  12   9      316.93      330.35     11.08 o
   3  12   9      263.86      224.88     11.52 o
   4  12   9       64.24       65.66     10.54 o
   5  12   9       22.09       -2.80     10.37 o
   6  12   9        0.64       -6.07     11.12 o
  -7  13   9       41.47       36.74     21.91 o
  -6  13   9        8.45       10.39     14.36 o
  -5  13   9       27.50       38.24     13.90 o
  -4  13   9      239.24      222.05     17.61 o
  -3  13   9       56.45       77.49     11.43 o
  -2  13   9       98.43      185.57     20.19 o
  -1  13   9       82.71       74.35      8.18 o
   0  13   9     1017.42     1083.53     30.63 o
   1  13   9       30.87       34.47      9.04 o
   2  13   9      231.65      253.33     13.74 o
   3  13   9       66.44       60.86      8.11 o
   4  13   9       79.26       70.85     11.90 o
   5  13   9        7.57       10.01     10.76 o
   6  13   9       21.77       26.36     13.05 o
  -6  14   9      159.03      156.77     20.62 o
  -5  14   9       29.60       17.49     12.87 o
  -4  14   9      138.36      128.90     15.46 o
  -3  14   9       49.10       36.56     10.22 o
  -2  14   9       19.34       55.87     15.67 o
  -1  14   9       56.67       47.42      8.03 o
   0  14   9      124.03      167.18     12.13 o
   1  14   9       59.52       35.12      8.27 o
   2  14   9       20.38       10.38      8.78 o
   3  14   9      655.80      634.21     18.26 o
   4  14   9       13.92       15.64     10.14 o
   5  14   9        3.31       14.59     11.66 o
  -6  15   9       88.60       96.48     18.61 o
  -5  15   9      218.62      206.49     20.26 o
  -4  15   9       39.84       48.84     12.81 o
  -3  15   9      119.53      111.62     12.35 o
  -2  15   9       33.12       35.96     14.93 o
  -1  15   9       77.60       82.26     16.48 o
   0  15   9       97.34      106.82      9.60 o
   1  15   9      132.86      135.05     11.93 o
   2  15   9       10.31       23.98      9.53 o
   3  15   9        0.78        1.76      6.76 o
   4  15   9        2.69        1.56      9.46 o
   5  15   9       66.03       66.72     13.72 o
  -5  16   9       26.75       54.51     15.07 o
  -4  16   9       19.46       24.12     12.69 o
  -3  16   9       45.57       58.19     17.45 o
  -2  16   9       27.71       28.02     14.52 o
  -1  16   9        6.79       21.24     13.32 o
   0  16   9      150.29      151.24     11.21 o
   1  16   9      379.05      373.37     17.56 o
   2  16   9       50.65       55.15     10.95 o
   3  16   9       14.04       31.06     11.13 o
   4  16   9        4.14        7.57      9.64 o
  -4  17   9       27.97       11.69     11.67 o
  -3  17   9       41.56       68.23     18.32 o
  -2  17   9       15.73       25.10     14.28 o
  -1  17   9       25.20       44.46     15.71 o
   0  17   9       58.87       59.31      9.11 o
   1  17   9        0.01       -5.57      8.28 o
   2  17   9       63.52       37.14     10.63 o
   3  17   9       31.43       32.11     12.67 o
  -3  18   9        7.46       -5.65     15.98 o
  -2  18   9       12.53       34.03     15.83 o
  -1  18   9       39.30       33.45     15.29 o
   0  18   9        3.97       -4.53      7.58 o
   1  18   9        0.40        2.05      8.51 o
   2  18   9       44.88       35.55     10.84 o
  -1  19   9        1.27        3.91     17.75 o
   0  19   9       10.77       28.15     18.68 o
  -8   0  10       63.21       55.61     29.88 o
  -6   0  10       88.38       78.07     14.00 o
  -4   0  10       47.57       50.18      7.92 o
  -2   0  10      143.74      208.80     11.03 o
   0   0  10     2219.52     2507.08     45.33 o
   2   0  10      102.11      130.39      8.69 o
   4   0  10      756.09      719.19     28.89 o
   6   0  10     1290.02     1180.33     39.08 o
   8   0  10       46.32       40.78     21.00 o
  -9   1  10        6.45      -18.79     18.79 o
  -8   1  10       44.04       45.96     17.05 o
  -7   1  10      318.61      289.96     20.19 o
  -6   1  10      245.06      233.61     12.07 o
  -5   1  10      444.78      565.62     14.94 o
  -4   1  10      480.00      505.62     12.90 o
  -3   1  10      359.56      307.97      8.88 o
  -2   1  10       97.46      171.29      6.40 o
  -1   1  10      705.30      581.17     14.87 o
   0   1  10      143.60      150.63      5.81 o
   1   1  10      485.28      494.58     10.73 o
   2   1  10      229.44      243.48      7.59 o
   3   1  10        0.22        0.91      4.09 o
   4   1  10      629.13      588.55     15.92 o
   5   1  10       50.44      154.42     10.03 o
   6   1  10       10.63       12.28      9.44 o
   7   1  10       11.35       14.66     11.78 o
   8   1  10       39.47       28.58     14.66 o
  -9   2  10       19.31       -9.41     21.16 o
  -8   2  10       23.42       20.79     16.06 o
  -7   2  10       41.41       54.58     13.75 o
  -6   2  10      351.65      331.13     15.64 o
  -5   2  10      186.85      191.05      9.02 o
  -4   2  10      352.80      360.22     10.54 o
  -3   2  10      191.88      252.17      8.65 o
  -2   2  10     3415.90     3435.38     46.95 o
  -1   2  10        2.31        2.95      2.95 o
   0   2  10      385.49      446.96      9.42 o
   1   2  10       21.19       10.54      4.07 o
   2   2  10      328.82      318.29      9.41 o
   3   2  10     1771.54     1777.39     29.82 o
   4   2  10      400.15      420.16     13.53 o
   5   2  10      261.36      354.23     13.90 o
   6   2  10      878.40      850.85     26.48 o
   7   2  10        2.46       -0.35     11.13 o
   8   2  10       96.04       74.35     16.70 o
  -9   3  10       62.99       29.18     24.06 o
  -8   3  10       86.39       66.67     17.99 o
  -7   3  10        8.62       -1.76     13.58 o
  -6   3  10       44.33       26.71      8.15 o
  -5   3  10       72.06      125.35     10.12 o
  -4   3  10       95.81       99.72      7.56 o
  -3   3  10       45.44       36.68      4.85 o
  -2   3  10      563.69      854.98     14.61 o
  -1   3  10      564.57      556.16     16.34 o
   0   3  10     1788.53     2109.85     30.45 o
   1   3  10      402.95      478.87     11.37 o
   2   3  10       17.31       45.17      4.90 o
   3   3  10        3.13       -0.90      4.28 o
   4   3  10     1052.00     1066.32     21.66 o
   5   3  10       34.45       34.89      7.13 o
   6   3  10      411.57      401.83     18.87 o
   7   3  10      459.08      491.33     26.64 o
   8   3  10       28.32       23.23     15.60 o
  -9   4  10       44.23       29.06     19.60 o
  -8   4  10       11.22       26.21     15.50 o
  -7   4  10      472.18      465.21     29.34 o
  -6   4  10       16.53        1.51      6.98 o
  -5   4  10       42.93       43.55      7.28 o
  -4   4  10      180.02      152.94      8.89 o
  -3   4  10      275.84      281.90      9.69 o
  -2   4  10       35.84       74.63      8.97 o
  -1   4  10      262.90      304.88     11.92 o
   0   4  10     2863.86     3040.65     46.53 o
   1   4  10     5214.08     5399.23     79.17 o
   2   4  10      299.38      284.57      9.00 o
   3   4  10      933.36      962.77     20.44 o
   4   4  10      225.66      222.67      9.78 o
   5   4  10        8.32       18.44      6.73 o
   6   4  10      352.96      359.92     18.00 o
   7   4  10      102.41      115.06     13.65 o
   8   4  10       20.65       19.78     20.03 o
  -9   5  10       49.92       43.03     19.58 o
  -8   5  10      111.57      156.31     22.07 o
  -7   5  10      204.63      203.63     21.68 o
  -6   5  10       24.00       27.31      9.13 o
  -5   5  10      244.49      243.09     11.64 o
  -4   5  10      296.15      296.83     11.51 o
  -3   5  10      409.06      385.23     11.14 o
  -2   5  10      206.68      265.84      8.67 o
  -1   5  10     1087.04      958.43     17.99 o
   0   5  10       62.41       52.93      4.75 o
   1   5  10       72.59       65.09      5.34 o
   2   5  10        0.36        3.69      3.87 o
   3   5  10      343.03      399.82     11.62 o
   4   5  10        7.60        3.22      4.82 o
   5   5  10      402.11      440.07     18.08 o
   6   5  10      619.93      563.35     21.42 o
   7   5  10        5.07       17.84     12.57 o
   8   5  10        9.41       15.80     19.35 o
  -9   6  10       11.66        3.18     18.05 o
  -8   6  10      102.90      127.46     20.86 o
  -7   6  10       89.74       85.54     16.84 o
  -6   6  10     1100.84     1070.41     28.59 o
  -5   6  10        6.40       21.44      6.89 o
  -4   6  10      497.99      457.40     13.24 o
  -3   6  10      364.29      360.43     10.78 o
  -2   6  10     1820.71     1909.86     31.46 o
  -1   6  10       93.65       92.25      5.23 o
   0   6  10      312.97      395.03     10.24 o
   1   6  10     1164.62     1194.00     21.93 o
   2   6  10        3.92       -0.03      4.29 o
   3   6  10      491.69      543.80     15.86 o
   4   6  10      467.59      398.46     12.29 o
   5   6  10       46.90       90.16     10.73 o
   6   6  10       44.10       17.51      9.34 o
   7   6  10        0.27       -2.46     12.26 o
   8   6  10        0.84       15.99     19.67 o
  -8   7  10       61.45       89.55     19.39 o
  -7   7  10       15.45       22.28     14.29 o
  -6   7  10      110.11       91.38     11.09 o
  -5   7  10     1419.27     1371.46     28.88 o
  -4   7  10        9.90       -1.38      5.19 o
  -3   7  10      695.70      618.59     14.23 o
  -2   7  10       59.26       86.21      8.11 o
  -1   7  10      248.36      328.50      9.02 o
   0   7  10       14.36        9.05      3.72 o
   1   7  10     2011.63     1970.39     32.62 o
   2   7  10      263.13      279.79      9.93 o
   3   7  10       39.29      183.38     15.28 o
   4   7  10      227.46      183.40      9.63 o
   5   7  10       79.72      133.42     11.99 o
   6   7  10      155.07      120.55     15.76 o
   7   7  10      509.69      478.84     27.46 o
   8   7  10       60.30       67.77     23.55 o
  -8   8  10       11.15       37.53     16.25 o
  -7   8  10        1.63        7.28     13.57 o
  -6   8  10      155.66      178.09     12.78 o
  -5   8  10     1195.04     1125.52     27.31 o
  -4   8  10       58.87       57.85      6.44 o
  -3   8  10      407.57      405.09     10.78 o
  -2   8  10       38.99      114.65     11.24 o
  -1   8  10      969.78      897.60     18.42 o
   0   8  10      222.40      249.40      8.04 o
  -1  -8 -10       45.75       57.04      8.22 o
   2   8  10       44.38       58.65      5.94 o
   3   8  10        0.00       -3.45      5.04 o
   4   8  10     1364.40     1184.20     25.29 o
   5   8  10      130.36      100.76     12.30 o
   6   8  10        3.28        7.16     11.53 o
   7   8  10       43.19       28.68     14.38 o
  -8   9  10        6.80       17.72     18.29 o
  -7   9  10       42.45       69.72     15.91 o
  -6   9  10      402.73      367.14     16.36 o
  -5   9  10      300.90      614.49     18.65 o
  -4   9  10       16.70        7.86      4.81 o
  -3   9  10     1334.44     1229.42     27.77 o
  -2   9  10      938.00      859.08     20.75 o
  -1   9  10      477.66      545.66     15.18 o
   0   9  10       26.28       25.57      4.31 o
   1   9  10     1006.56      919.31     18.20 o
   2   9  10      168.98      216.40      9.05 o
   3   9  10       89.38       81.33      7.61 o
   4   9  10      863.39      774.18     21.05 o
   5   9  10        1.27       10.70      9.80 o
   6   9  10       34.54       40.11     13.19 o
   7   9  10       58.84       48.81     14.68 o
  -8  10  10        5.39       14.81     18.18 o
  -7  10  10      336.71      359.41     28.55 o
  -6  10  10       35.82       26.16      8.75 o
  -5  10  10        0.19        7.51      6.14 o
  -4  10  10      372.13      376.13     19.10 o
  -3  10  10       24.80       35.04      8.17 o
  -2  10  10      364.45      355.06     14.71 o
  -1  10  10       79.42      102.97      8.69 o
   0  10  10       16.39       17.10      5.41 o
   1  10  10      465.83      422.63     11.63 o
   2  10  10       41.86       20.85      5.10 o
   3  10  10      107.88      152.89      9.52 o
   4  10  10      259.45      276.52     15.83 o
   5  10  10       20.02       42.27     11.65 o
   6  10  10      110.67       79.52     15.12 o
   7  10  10       14.39       39.43     14.71 o
  -7  11  10       46.30       69.06     17.13 o
  -6  11  10        9.22       -0.14      6.94 o
  -5  11  10      116.76      167.62     15.86 o
  -4  11  10      104.10      104.17     12.94 o
  -3  11  10      113.50      123.33     19.76 o
  -2  11  10      637.25      648.32     20.33 o
  -1  11  10     1929.22     1833.15     45.35 o
   0  11  10      145.93      125.19      9.70 o
   1  11  10        8.16       10.81      6.37 o
   2  11  10      320.47      288.57     11.17 o
   3  11  10      229.03      290.41     13.03 o
   4  11  10        0.40       -6.45      8.61 o
   5  11  10       29.47       42.14     11.72 o
   6  11  10        5.14        0.06     11.69 o
   7  11  10       25.85      -10.09     17.39 o
  -7  12  10       43.05       52.07     14.12 o
  -6  12  10        4.36      -13.26     13.26 o
  -5  12  10       19.04       27.48     13.27 o
  -4  12  10        0.83       -1.35     10.09 o
  -3  12  10      286.14      266.07     15.60 o
  -2  12  10       39.25       70.18      8.88 o
  -1  12  10      488.59      421.09     15.77 o
   0  12  10      839.32      839.99     23.89 o
   1  12  10       78.31       82.42     10.66 o
   2  12  10        4.23        2.67      5.71 o
   3  12  10       64.81       65.09      8.58 o
   4  12  10       74.93       87.75     12.58 o
   5  12  10       17.76       -8.61      9.74 o
   6  12  10       26.44       41.43     12.97 o
  -7  13  10       22.37       43.58     28.30 o
  -6  13  10       54.56       39.18     15.75 o
  -5  13  10      102.69      131.98     17.42 o
  -4  13  10       20.26        6.77     11.08 o
  -3  13  10       90.64      128.53     13.14 o
  -2  13  10      302.59      275.92     16.10 o
  -1  13  10        2.73        2.87      7.08 o
   0  13  10       82.77       82.43      9.88 o
   1  13  10      202.84      193.68     15.54 o
   2  13  10       42.37       52.35      7.06 o
   3  13  10       86.43       97.20      9.15 o
   4  13  10       74.70       68.01     12.31 o
   5  13  10       21.57       66.28     13.13 o
   6  13  10        0.85        7.63     11.93 o
  -6  14  10       13.21       39.57     15.57 o
  -5  14  10       60.59       60.85     14.70 o
  -4  14  10       76.11       66.67     13.35 o
  -3  14  10      259.14      277.11     17.75 o
  -2  14  10       62.85       71.92      9.74 o
  -1  14  10        3.51       10.32      7.46 o
   0  14  10     1051.01     1158.01     37.46 o
   1  14  10      255.27      248.82     17.25 o
   2  14  10        1.94        1.01      8.83 o
   3  14  10       14.73       37.19      7.42 o
   4  14  10       45.26       58.32     11.74 o
   5  14  10       13.86       30.22     12.21 o
  -5  15  10        1.05        3.32     12.99 o
  -4  15  10       91.27      102.56     15.34 o
  -3  15  10       15.56       24.40      9.73 o
  -2  15  10      255.09      261.37     24.57 o
  -1  15  10        0.00       -7.13      7.13 o
   0  15  10      109.68       95.79     11.93 o
   1  15  10       11.11       17.23      8.87 o
   2  15  10       61.50       58.74     11.10 o
   3  15  10       48.63       39.58      7.91 o
   4  15  10       28.16       42.87     11.09 o
   5  15  10      174.37      178.93     17.16 o
  -5  16  10       31.39       29.43     14.28 o
  -4  16  10      125.63      166.74     16.88 o
  -3  16  10       55.89       56.32     18.15 o
  -2  16  10       51.44       56.55     17.12 o
  -1  16  10       18.35       31.28     14.67 o
   0  16  10      382.58      384.05     16.77 o
   1  16  10      108.50      127.64     12.24 o
   2  16  10       18.21       20.75      9.96 o
   3  16  10      106.00       94.96     13.42 o
   4  16  10        2.93        9.96     10.24 o
  -4  17  10       31.22       29.34     12.50 o
  -3  17  10        1.92      -14.34     14.34 o
  -2  17  10       90.95      116.75     20.57 o
  -1  17  10        0.20        0.27     13.47 o
   0  17  10      240.01      257.37     14.24 o
   1  17  10       82.66       91.71     11.58 o
   2  17  10       19.98       -1.82      9.92 o
   3  17  10       79.95       79.51     15.27 o
  -3  18  10       15.73       21.74     21.37 o
  -2  18  10       27.33       34.96     17.48 o
  -1  18  10       47.19       45.81     16.66 o
   0  18  10        9.39       19.56      8.07 o
   1  18  10       49.55       40.24     10.37 o
   2  18  10      142.97      170.91     16.70 o
  -9   0  11        2.71       -4.32     30.20 o
  -7   0  11       11.89       11.82     15.53 o
  -5   0  11      557.07      490.53     18.64 o
  -3   0  11      738.81      932.62     24.35 o
  -1   0  11      639.33      743.07     19.54 o
   1   0  11      129.97      163.28      9.30 o
   3   0  11     2682.32     2473.56     52.60 o
   5   0  11      147.00      176.24     15.55 o
   7   0  11      190.77      205.90     27.34 o
  -9   1  11       16.44       18.31     22.96 o
  -8   1  11       89.60      107.40     19.81 o
  -7   1  11       25.28       23.34     12.39 o
  -6   1  11        0.46       -3.16      7.70 o
  -5   1  11       11.54       25.81      5.48 o
  -4   1  11       19.10        7.93      4.32 o
  -3   1  11     1112.66     1120.96     20.62 o
  -2   1  11      467.71      514.83     11.29 o
  -1   1  11      172.10      162.73      6.63 o
   0   1  11        7.02        8.00      2.90 o
   1   1  11      852.33      665.52     13.26 o
   2   1  11        4.99       39.94      4.50 o
   3   1  11     1165.60      993.52     20.98 o
   4   1  11       55.40       67.78      7.56 o
   5   1  11      567.58      704.14     19.57 o
   6   1  11      153.55      160.80     14.08 o
   7   1  11        1.18       18.32     12.65 o
   8   1  11      110.53      136.06     19.44 o
  -9   2  11        8.34       22.99     21.96 o
  -8   2  11        4.87        8.67     15.35 o
  -7   2  11      333.21      441.64     28.38 o
  -6   2  11      318.90      296.16     15.50 o
  -5   2  11      685.41      742.27     16.70 o
  -4   2  11       33.94       48.74      5.82 o
  -3   2  11       89.73      110.70      6.18 o
  -2   2  11      206.58      199.89      7.56 o
  -1   2  11     4523.58     4383.44     58.53 o
   0   2  11      134.66      167.55      6.22 o
   1   2  11     2570.23     2765.89     39.14 o
   2   2  11      935.92      914.28     17.13 o
   3   2  11      919.99      886.46     19.44 o
   4   2  11       35.24       33.35      6.74 o
   5   2  11     1894.46     1930.05     37.02 o
   6   2  11       94.95      122.32     13.08 o
   7   2  11       39.71       32.90     13.38 o
   8   2  11        3.09        7.89     13.21 o
  -9   3  11       51.27       71.29     26.18 o
  -8   3  11       84.68       73.31     18.47 o
  -7   3  11       26.57       54.07     16.06 o
  -6   3  11      256.88      258.72     13.56 o
  -5   3  11      606.81      554.38     18.37 o
  -4   3  11        0.21       -0.73      4.55 o
  -3   3  11      611.30      660.61     15.67 o
  -2   3  11      258.83      255.31      8.13 o
  -1   3  11      580.33      536.15     10.87 o
   0   3  11     1455.76     1486.68     23.31 o
   1   3  11     1757.89     1623.12     25.23 o
   2   3  11      270.32      287.12     10.12 o
   3   3  11      843.20      776.95     17.06 o
   4   3  11      214.45      181.36      9.98 o
   5   3  11       62.42       90.10     10.08 o
   6   3  11       13.10       20.13      9.60 o
   7   3  11        8.95       12.43     11.88 o
   8   3  11        3.79       14.63     18.72 o
  -9   4  11       15.45      -10.76     16.32 o
  -8   4  11       87.82       83.52     19.46 o
  -7   4  11       86.93      103.72     18.22 o
  -6   4  11        3.23        5.86      7.38 o
  -5   4  11       18.91        6.52      6.28 o
  -4   4  11        0.31       -1.67      5.16 o
  -3   4  11     1202.25     1301.48     25.92 o
  -2   4  11      182.73      223.22      8.45 o
  -1   4  11      626.69      562.66     17.08 o
   0   4  11     3895.33     4287.05     63.98 o
  -1  -4 -11       20.56       13.78      5.30 o
   2   4  11      214.34      226.82      8.69 o
   3   4  11       83.83       84.28      7.28 o
   4   4  11       99.73       99.77      7.95 o
   5   4  11      213.60      176.73     13.06 o
   6   4  11       49.64       15.41      9.79 o
   7   4  11      218.01      249.72     21.44 o
   8   4  11        8.74       28.09     19.87 o
  -9   5  11       54.82       93.38     21.85 o
  -8   5  11        4.78       23.82     16.90 o
  -7   5  11        0.83        1.99     12.76 o
  -6   5  11      705.46      666.83     22.26 o
  -5   5  11      151.75      142.30      9.87 o
  -4   5  11      117.04      151.65      9.01 o
  -3   5  11      452.58      421.42     12.04 o
  -2   5  11       43.69       32.17      4.77 o
  -1   5  11       63.60       69.98      5.33 o
   0   5  11       56.30       39.83      4.76 o
   1   5  11        7.22        4.20      3.87 o
   2   5  11     2138.54     1993.46     36.70 o
   3   5  11      185.30      192.95      8.76 o
   4   5  11       13.81        0.10      5.24 o
   5   5  11      107.30      139.48     12.02 o
   6   5  11      141.79      117.21     12.82 o
   7   5  11        0.37       12.60     12.76 o
   8   5  11        8.57      -16.27     16.27 o
  -8   6  11      211.03      179.59     22.77 o
  -7   6  11       45.03       41.17     15.25 o
  -6   6  11     1088.99     1023.38     28.01 o
  -5   6  11       37.06       51.50      7.98 o
  -4   6  11      136.62      134.92      8.58 o
  -3   6  11       24.89       10.27      4.62 o
  -2   6  11       19.94       21.33      4.54 o
  -1   6  11       75.15      102.43     10.15 o
   0   6  11        5.59        3.85      3.78 o
   1   6  11        0.84        7.67      4.18 o
   2   6  11      412.07      405.42     12.05 o
   3   6  11      157.06      163.01      9.79 o
   4   6  11       94.36       98.31      8.33 o
   5   6  11      875.54      861.48     25.71 o
   6   6  11      119.16       88.13     13.27 o
   7   6  11       15.21       25.04     13.73 o
   8   6  11        4.79       35.15     21.47 o
  -8   7  11       84.76       50.35     18.33 o
  -7   7  11       23.64       49.51     16.06 o
  -6   7  11      509.23      451.60     18.56 o
  -5   7  11      138.42      160.26     11.38 o
  -4   7  11       82.41       55.83      6.74 o
  -3   7  11       16.86       21.35      4.87 o
  -2   7  11      158.63      234.10      8.39 o
  -1   7  11       27.97       26.64      8.01 o
   0   7  11     1657.20     2038.46     33.47 o
   1   7  11        0.01       19.31      4.65 o
   2   7  11       30.99      106.76      9.13 o
   3   7  11       37.07       35.52      6.39 o
   4   7  11     2060.86     1917.75     38.44 o
   5   7  11      181.10      184.13     14.66 o
   6   7  11       16.71       18.32     11.64 o
   7   7  11       12.15       15.33     13.40 o
  -8   8  11       15.08       50.54     17.77 o
  -7   8  11      246.94      268.82     22.93 o
  -6   8  11       53.70       62.28     10.07 o
  -5   8  11      194.57      292.55     14.00 o
  -4   8  11      272.79      258.15     10.36 o
  -3   8  11        7.21        7.22      4.38 o
  -2   8  11      305.00      327.15      9.36 o
  -1   8  11     1179.79     1089.45     19.99 o
   0   8  11      447.64      486.50     11.98 o
   1   8  11       75.63      102.01      6.53 o
   2   8  11       31.66       43.87      5.89 o
   3   8  11      435.46      358.71     12.65 o
   4   8  11        2.24       18.39      8.26 o
   5   8  11       29.59        4.19     10.07 o
   6   8  11        4.78        0.03     10.86 o
   7   8  11        5.32        6.58     13.77 o
  -8   9  11        2.59        8.92     18.43 o
  -7   9  11       19.12       49.50     14.83 o
  -6   9  11        3.59        7.20      8.49 o
  -5   9  11     1144.32     1245.97     29.05 o
  -4   9  11       72.83       56.87      6.61 o
  -3   9  11     1324.26     1271.12     28.90 o
  -2   9  11      190.49      188.25      9.91 o
  -1   9  11      103.42      111.18     11.57 o
   0   9  11      529.25      549.53     12.62 o
   1   9  11      127.88      129.11      7.11 o
   2   9  11      675.88      726.92     16.95 o
   3   9  11       31.10       39.49      6.70 o
   4   9  11      278.81      277.21     16.09 o
   5   9  11       19.01       10.01     10.55 o
   6   9  11       80.63       52.81     14.05 o
   7   9  11        3.41       -4.98     12.67 o
  -8  10  11       97.15      104.96     21.93 o
  -7  10  11       68.75       84.49     19.35 o
  -6  10  11        8.14       12.32      8.28 o
  -5  10  11      201.06      232.64     11.29 o
  -4  10  11        6.10       31.02     10.45 o
  -3  10  11       20.86       50.67      9.13 o
  -2  10  11        7.94       15.74      7.12 o
  -1  10  11       77.64       93.41      9.12 o
   0  10  11        0.01       -1.33      5.44 o
   1  10  11      159.00      181.19      7.90 o
   2  10  11     1066.57      905.13     20.98 o
   3  10  11       39.26       25.56      7.56 o
   4  10  11       40.32       49.75     11.24 o
   5  10  11       13.07       20.76     10.92 o
   6  10  11       24.89       19.89     12.45 o
   7  10  11        1.79      -12.20     12.20 o
  -7  11  11       51.43       87.65     16.83 o
  -6  11  11        1.65        8.95      7.27 o
  -5  11  11        0.36        5.43     12.52 o
  -4  11  11        9.03       -8.66      8.66 o
  -3  11  11      555.19      607.69     23.24 o
  -2  11  11       43.24       56.86      8.70 o
  -1  11  11      721.94      732.52     22.16 o
   0  11  11       11.36        5.73      6.72 o
   1  11  11      433.55      429.29     12.55 o
   2  11  11       15.78       79.12      7.80 o
   3  11  11       81.08       92.42      9.41 o
   4  11  11       67.03       58.38     11.83 o
   5  11  11      130.25      118.26     14.85 o
   6  11  11        1.83        3.10     12.03 o
  -7  12  11       44.69       66.30     13.47 o
  -6  12  11      163.07      165.12     20.31 o
  -5  12  11        0.15       20.40     13.13 o
  -4  12  11      334.42      304.08     20.58 o
  -3  12  11       41.92       58.57     11.32 o
  -2  12  11       42.47       30.94      8.54 o
  -1  12  11       18.02       22.65      8.77 o
   0  12  11      939.38      960.76     26.63 o
   1  12  11     1312.15     1169.45     39.20 o
   2  12  11       26.54       66.96      7.85 o
   3  12  11      360.02      332.33     14.14 o
   4  12  11        8.89       21.12     10.34 o
   5  12  11       20.23       37.19     12.44 o
   6  12  11       18.89        9.34     12.47 o
  -6  13  11       10.17       34.57     15.96 o
  -5  13  11      135.09      174.38     18.80 o
  -4  13  11       41.38       44.25     12.46 o
  -3  13  11       15.00       30.67     10.30 o
  -2  13  11      217.08      197.02     14.53 o
  -1  13  11      493.35      545.22     23.41 o
   0  13  11       17.97       22.54      9.28 o
   1  13  11     1858.09     1799.12     53.63 o
   2  13  11       48.41       71.03      8.02 o
   3  13  11       23.36       11.10      7.20 o
   4  13  11       86.09      112.78     13.89 o
   5  13  11        0.18       -0.82     11.10 o
  -6  14  11       33.07       49.26     16.93 o
  -5  14  11       11.35       22.16     14.17 o
  -4  14  11       62.45       64.48     13.88 o
  -3  14  11      122.41      148.07     14.81 o
  -2  14  11        9.65       27.76      9.12 o
  -1  14  11      115.86      117.84     11.92 o
   0  14  11       11.08       11.36      9.81 o
   1  14  11        1.61        7.69      9.71 o
   2  14  11       22.92       81.03     11.96 o
   3  14  11      676.68      650.46     19.06 o
   4  14  11       25.36       36.44     11.19 o
   5  14  11        5.18       22.29     12.69 o
  -5  15  11       92.01       99.91     17.33 o
  -4  15  11      153.44      171.28     17.74 o
  -3  15  11        7.27       10.87     10.23 o
  -2  15  11        2.80       -5.09      8.04 o
  -1  15  11      427.79      395.15     19.76 o
   0  15  11      608.84      652.58     27.05 o
   1  15  11       84.87       70.66     11.04 o
   2  15  11       14.53       26.12     10.23 o
   3  15  11       81.04      102.90      9.82 o
   4  15  11       12.02       20.47     10.77 o
  -4  16  11       91.46      114.06     15.73 o
  -3  16  11      288.53      315.74     19.48 o
  -2  16  11      236.34      249.80     25.93 o
  -1  16  11        0.48       -0.31      8.32 o
   0  16  11       54.19       77.66     12.09 o
   1  16  11      115.52      117.43     12.24 o
   2  16  11       21.69       25.76     10.53 o
   3  16  11        9.22        6.79     12.35 o
   4  16  11        4.07       18.73     16.54 o
  -3  17  11       43.59       39.80     18.19 o
  -2  17  11        1.73        1.36     14.79 o
  -1  17  11       25.14       28.15     15.61 o
   0  17  11      118.36      112.51     11.25 o
   1  17  11        6.58        3.43      9.21 o
   2  17  11       20.23       22.98     10.86 o
   3  17  11        4.00       -2.79     18.95 o
  -2  18  11       86.76      131.32     21.72 o
  -1  18  11       58.38       64.58     18.44 o
   0  18  11        8.52       10.19      8.68 o
   1  18  11       13.68        5.24      9.85 o
  -8   0  12      234.23      271.40     44.60 o
  -6   0  12      467.20      433.82     31.84 o
  -4   0  12       74.00       62.36      8.56 o
  -2   0  12     3301.10     3183.91     62.96 o
   0   0  12     1792.31     2012.88     42.42 o
   2   0  12       81.99       77.31      8.23 o
   4   0  12      241.59      278.18     19.55 o
   6   0  12     1820.75     1640.92     69.21 o
   8   0  12       24.85       30.28     20.97 o
  -9   1  12       11.98       -9.75     22.47 o
  -8   1  12       44.46       58.86     22.52 o
  -7   1  12       19.24       43.00     13.45 o
  -6   1  12       18.64       15.46     10.84 o
  -5   1  12     1183.01     1281.27     25.05 o
  -4   1  12      191.93      207.52      9.28 o
  -3   1  12       29.27       25.13      4.53 o
  -2   1  12      496.46      421.98     11.01 o
  -1   1  12       20.16       49.94      5.73 o
   0   1  12        0.18        5.39      3.24 o
   1   1  12      309.01      378.76      9.91 o
   2   1  12       67.66      160.35      9.55 o
   3   1  12      510.85      514.80     14.59 o
   4   1  12       66.93       90.66      8.39 o
   5   1  12       71.61      173.12     11.98 o
   6   1  12      109.32      116.65     14.59 o
   7   1  12        8.13       17.24     13.40 o
   8   1  12       10.96       20.28     14.19 o
  -9   2  12       18.34       20.36     23.93 o
  -8   2  12       11.66       18.45     15.86 o
  -7   2  12       84.76       87.30     17.45 o
  -6   2  12       38.31       34.77     11.90 o
  -5   2  12       38.93       75.53      7.37 o
  -4   2  12        4.28       12.74      5.00 o
  -3   2  12       26.40       78.47      8.43 o
  -2   2  12      101.33      178.17      9.82 o
  -1   2  12      147.30      159.83     10.65 o
   0   2  12        4.73        3.92      3.38 o
   1   2  12      124.42      123.15      6.61 o
   2   2  12       25.55       47.65      5.94 o
   3   2  12        1.85       28.88      5.54 o
   4   2  12      548.48      507.47     15.79 o
   5   2  12      368.77      377.29     16.30 o
   6   2  12      339.18      376.48     20.93 o
   7   2  12       23.72       42.67     13.66 o
   8   2  12        7.02       14.54     13.87 o
  -9   3  12       23.86       38.12     24.65 o
  -8   3  12       35.79       35.23     17.19 o
  -7   3  12      105.59       85.19     17.94 o
  -6   3  12        0.18       -9.06      9.06 o
  -5   3  12       18.76       41.74      7.28 o
  -4   3  12       12.85        4.94      5.06 o
  -3   3  12        0.71        1.58      4.31 o
  -2   3  12        2.98       25.23      4.32 o
  -1   3  12     1601.36     1565.40     25.87 o
   0   3  12     1159.39     1097.39     20.00 o
   1   3  12       67.90       68.45      5.82 o
   2   3  12      472.19      475.26     14.10 o
   3   3  12      466.53      472.50     13.77 o
   4   3  12       46.66       50.75      7.52 o
   5   3  12      106.85      114.79     11.93 o
   6   3  12      118.17      111.41     12.57 o
   7   3  12        7.60        2.87     11.98 o
   8   3  12        9.66        9.37     21.08 o
  -9   4  12       59.63      104.14     28.57 o
  -8   4  12       80.33       65.52     19.17 o
  -7   4  12       77.07       57.78     16.33 o
  -6   4  12        5.64       -7.54     11.82 o
  -5   4  12       46.00       41.81      7.65 o
  -4   4  12        4.20        3.73      5.51 o
  -3   4  12       75.46      112.09      7.64 o
  -2   4  12       28.45       43.09      5.56 o
  -1   4  12     2041.88     2129.06     35.24 o
   0   4  12      196.44      179.98      7.93 o
   1   4  12      214.86      226.17     10.55 o
   2   4  12      174.29      236.70      9.06 o
   3   4  12       27.32       16.79      5.08 o
   4   4  12      369.26      371.16     14.78 o
   5   4  12        2.43        9.10      8.83 o
   6   4  12       10.30        9.06      9.46 o
   7   4  12       44.37       47.85     16.26 o
   8   4  12      114.35      186.86     29.59 o
  -8   5  12        0.42      -11.51     15.89 o
  -7   5  12       37.50      129.33     19.29 o
  -6   5  12      103.06      101.39     12.90 o
  -5   5  12       14.48       11.49      7.01 o
  -4   5  12       57.41       57.48      7.22 o
  -3   5  12      221.93      254.35     10.27 o
  -2   5  12      168.27      456.98     27.61 o
  -1   5  12       32.82       37.97      5.06 o
   0   5  12        0.96       -1.79      3.87 o
   1   5  12        7.05       22.90      5.25 o
   2   5  12      137.56      166.15      9.32 o
   3   5  12      226.76      210.76     10.15 o
   4   5  12      640.61      627.12     19.19 o
   5   5  12       27.97      104.88     11.57 o
   6   5  12       32.87       54.81     11.33 o
   7   5  12      318.58      282.09     32.14 o
  -8   6  12      124.06      132.20     22.05 o
  -7   6  12      103.21      117.04     18.92 o
  -6   6  12      880.12      866.24     28.49 o
  -5   6  12      107.82      167.19     11.69 o
  -4   6  12      222.27      177.33      9.80 o
  -3   6  12      863.39      925.00     19.52 o
  -2   6  12       29.48       59.52      6.02 o
  -1   6  12       66.35       90.06      6.19 o
   0   6  12       34.57       31.99      5.04 o
   1   6  12      171.95      199.94      8.63 o
   2   6  12      335.03      341.87     11.60 o
   3   6  12      210.35      225.41     11.38 o
   4   6  12      313.65      370.65     16.04 o
   5   6  12       13.82       19.31      8.98 o
   6   6  12      680.54      615.55     25.74 o
   7   6  12       94.62       98.39     19.49 o
  -8   7  12       78.91       91.36     20.18 o
  -7   7  12      120.24      150.45     20.20 o
  -6   7  12      134.76      152.43     14.17 o
  -5   7  12      713.95      673.24     20.79 o
  -4   7  12      175.02      176.01      9.73 o
  -3   7  12     1436.51     1267.99     24.14 o
  -2   7  12      827.20      797.82     17.01 o
  -1   7  12     1226.13     1146.07     21.62 o
   0   7  12        0.41       -1.05      4.08 o
   1   7  12      279.28      287.02     10.16 o
   2   7  12       43.69       54.23      6.41 o
   3   7  12        5.98        1.53      5.59 o
   4   7  12        8.16       12.96      8.22 o
   5   7  12      529.07      405.32     20.32 o
   6   7  12      125.48      128.00     16.50 o
   7   7  12       55.29       53.26     15.90 o
  -8   8  12        6.47       15.28     16.73 o
  -7   8  12       81.24      101.95     18.08 o
  -6   8  12      375.96      368.02     17.13 o
  -5   8  12       12.20       44.26      8.67 o
  -4   8  12        9.56        8.78      6.23 o
  -3   8  12        0.90       -3.01      4.51 o
  -2   8  12      210.19      232.40      8.47 o
  -1   8  12      162.79      187.26      7.54 o
   0   8  12      413.70      419.87     11.49 o
   1   8  12      369.63      349.82     11.13 o
   2   8  12      574.21      557.96     14.98 o
   3   8  12       84.89       84.48      8.25 o
   4   8  12        1.64       10.51      8.85 o
   5   8  12       23.17       21.62     11.30 o
   6   8  12      116.08       78.86     14.63 o
   7   8  12        6.56       18.38     13.65 o
  -8   9  12      152.64      136.41     24.03 o
  -7   9  12        0.00       32.09     15.25 o
  -6   9  12      386.26      401.67     17.37 o
  -5   9  12       64.99       66.13      8.93 o
  -4   9  12      724.30      669.03     18.35 o
  -3   9  12       11.13       16.62      4.38 o
  -2   9  12      799.76      863.35     22.21 o
  -1   9  12       50.70       66.44      5.79 o
   0   9  12        0.01       -3.98      3.98 o
   1   9  12      810.08      723.36     16.49 o
   2   9  12        0.05       15.16      5.55 o
   3   9  12      291.36      334.94     14.61 o
   4   9  12       27.33       58.58     11.71 o
   5   9  12       23.37       35.72     12.40 o
   6   9  12       11.98       39.06     13.03 o
   7   9  12       17.34       36.57     14.96 o
  -7  10  12      152.26       94.62     19.32 o
  -6  10  12       21.53       26.24      8.62 o
  -5  10  12      491.40      522.41     16.67 o
  -4  10  12      305.45      255.68     17.55 o
  -3  10  12      753.87      751.46     26.50 o
  -2  10  12      190.28      280.29     14.48 o
  -1  10  12      234.73      243.19     13.24 o
   0  10  12       29.80       40.26      5.34 o
   1  10  12      405.12      339.28     11.81 o
   2  10  12        2.32       70.78      7.85 o
   3  10  12        2.34       23.15      7.62 o
   4  10  12       28.20       23.08     10.74 o
   5  10  12      142.88      169.14     16.94 o
   6  10  12       67.26       57.27     14.66 o
  -7  11  12       38.43       34.80     15.66 o
  -6  11  12      149.76      174.97     11.33 o
  -5  11  12      166.06      182.45     18.88 o
  -4  11  12       24.53       19.28     10.37 o
  -3  11  12      492.37      520.28     22.15 o
  -2  11  12      715.50      618.13     23.06 o
  -1  11  12      238.87      215.79     14.14 o
   0  11  12      999.71     1074.51     29.12 o
   1  11  12       29.10       38.86      5.91 o
   2  11  12      313.60      417.84     15.69 o
   3  11  12       10.41       18.90      7.72 o
   4  11  12      112.00      137.18     14.75 o
   5  11  12       29.96       12.99     11.37 o
   6  11  12        0.06       -5.92     12.09 o
  -7  12  12        5.31       55.19     33.54 o
  -6  12  12       18.89       24.72     15.60 o
  -5  12  12       28.20       30.49     13.82 o
  -4  12  12        1.81      -10.61     10.61 o
  -3  12  12       45.53       29.21     10.78 o
  -2  12  12      242.59      249.92     17.00 o
  -1  12  12        4.07        4.41     12.52 o
   0  12  12       99.36      114.64     13.38 o
   1  12  12        2.10        0.48      9.66 o
   2  12  12      224.58      244.11     12.10 o
   3  12  12        5.05       21.09      7.67 o
   4  12  12       22.18       30.46     11.30 o
   5  12  12       21.78        8.76     11.59 o
   6  12  12        8.12      -12.07     12.07 o
  -6  13  12        5.35       -3.69     14.76 o
  -5  13  12       14.04       10.54     13.63 o
  -4  13  12        0.69        2.26     11.27 o
  -3  13  12      319.86      313.33     19.64 o
  -2  13  12      342.12      352.35     19.73 o
  -1  13  12        1.19       32.02     14.34 o
   0  13  12       33.68       48.22     11.11 o
   1  13  12       28.89       54.06     11.83 o
   2  13  12        9.44        1.12      5.55 o
   3  13  12       11.76       16.04      7.38 o
   4  13  12        2.77       14.05     10.99 o
   5  13  12       18.75       21.98     11.95 o
  -6  14  12       63.44       65.08     17.93 o
  -5  14  12       82.88       93.45     17.24 o
  -4  14  12      207.52      239.36     19.93 o
  -3  14  12      267.61      281.20     19.16 o
  -2  14  12      755.41      726.41     28.76 o
  -1  14  12      180.97      148.32     13.85 o
   0  14  12       99.32      139.37     14.02 o
   1  14  12       65.84       80.04     12.98 o
   2  14  12       95.16      118.82     13.23 o
   3  14  12       47.54       44.37      8.65 o
   4  14  12        0.74       10.71     10.41 o
   5  14  12       14.44       15.23     13.53 o
  -5  15  12        7.40        6.30     14.46 o
  -4  15  12      322.93      329.62     22.65 o
  -3  15  12       10.71       20.46     11.29 o
  -2  15  12      102.12       76.59     12.00 o
  -1  15  12       10.38       25.48      9.82 o
   0  15  12        3.82       10.26      9.89 o
   1  15  12      169.39      187.45     16.80 o
   2  15  12       28.20       30.23     10.79 o
   3  15  12       25.95       36.03      9.12 o
   4  15  12       10.07        7.55     10.69 o
  -4  16  12       38.15       14.29     12.74 o
  -3  16  12       94.24      102.02     13.94 o
  -2  16  12       68.93       81.05     11.69 o
  -1  16  12      157.44      147.13     13.91 o
   0  16  12        7.21       14.85      9.91 o
   1  16  12        1.27       10.62      9.50 o
   2  16  12        0.80       22.47     10.44 o
   3  16  12        7.27       -7.30     12.59 o
  -3  17  12       31.88       70.62     21.33 o
  -2  17  12       23.64       48.63     18.63 o
  -1  17  12        0.70       -6.36      8.50 o
   0  17  12       66.98       89.52     11.01 o
   1  17  12        1.49       15.09      9.58 o
   2  17  12        0.51       -6.34     10.49 o
  -1  18  12        8.49       19.70     22.11 o
   0  18  12        8.72       -6.92     18.82 o
  -9   0  13        0.75       19.42     34.23 o
  -7   0  13       16.87      -13.06     15.65 o
  -5   0  13      411.55      477.34     19.60 o
  -3   0  13        5.86       63.12     12.72 o
  -1   0  13        0.39        4.19      5.39 o
   1   0  13       50.26       58.04      7.47 o
   3   0  13     1437.46     1485.68     36.61 o
   5   0  13     1261.39     1160.86     44.51 o
   7   0  13      223.77      208.05     29.09 o
  -9   1  13        0.46        8.32     22.55 o
  -8   1  13       48.16       51.75     22.00 o
  -7   1  13        0.10        6.54     14.15 o
  -6   1  13        6.15       -9.93      9.93 o
  -5   1  13      991.06      971.53     22.75 o
  -4   1  13       14.86       19.63      4.98 o
  -3   1  13      209.85      244.59      9.32 o
  -2   1  13     1132.46     1101.27     20.53 o
  -1   1  13     1297.98     1342.05     23.34 o
   0   1  13       23.67       13.63      3.98 o
   1   1  13      387.60      468.21     11.54 o
   2   1  13        9.80        5.38      4.22 o
   3   1  13        0.90       19.73      5.71 o
   4   1  13      795.15      766.92     22.91 o
   5   1  13     1215.21     1357.11     32.11 o
   6   1  13      100.74      122.11     15.97 o
   7   1  13       38.01       27.72     13.48 o
   8   1  13        8.15        7.37     13.87 o
  -9   2  13       45.57       24.90     24.50 o
  -8   2  13        7.68       13.54     20.53 o
  -7   2  13      124.60      141.14     19.57 o
  -6   2  13      291.13      288.60     19.55 o
  -5   2  13     1190.37     1236.65     26.44 o
  -4   2  13      150.68      111.58      7.45 o
  -3   2  13       45.71       94.79      6.40 o
  -2   2  13      573.20      522.04     12.21 o
  -1   2  13      451.72      465.20     11.15 o
   0   2  13      130.16      170.78      7.19 o
   1   2  13      110.88      122.07      6.92 o
   2   2  13      356.81      437.69     13.04 o
   3   2  13        0.01        2.78      5.00 o
   4   2  13       43.77       53.24      8.53 o
   5   2  13       71.41       93.56     11.93 o
   6   2  13      304.46      252.20     18.01 o
   7   2  13       24.00       50.53     14.36 o
   8   2  13       66.09       28.76     32.80 o
  -9   3  13        5.28       -3.06     22.82 o
  -8   3  13       20.42       28.70     17.13 o
  -7   3  13       11.04       19.14     14.53 o
  -6   3  13       69.78       59.76     14.75 o
  -5   3  13      151.09      173.68     12.01 o
  -4   3  13       58.49       25.49      5.97 o
  -3   3  13       30.49       76.50      6.69 o
  -2   3  13      173.99      197.57      8.85 o
  -1   3  13      167.32      198.88      9.08 o
   0   3  13     1163.06     1365.28     26.90 o
   1   3  13       64.27       67.46      6.06 o
   2   3  13       44.29       26.89      5.20 o
   3   3  13      352.23      412.09     13.38 o
   4   3  13      192.12      180.63     12.57 o
   5   3  13     1412.97     1457.23     36.26 o
   6   3  13        4.38       15.68     10.87 o
   7   3  13        4.36        7.20     14.70 o
  -8   4  13        1.71        5.30     16.20 o
  -7   4  13      261.10      244.48     23.36 o
  -6   4  13       13.89       -6.94     11.79 o
  -5   4  13       71.43       86.91      9.13 o
  -4   4  13        0.24       -5.27      5.27 o
  -3   4  13       13.65       17.83      5.61 o
  -2   4  13       79.16       96.00      7.20 o
  -1   4  13      642.14      645.35     16.03 o
   0   4  13      171.78      197.31      8.68 o
   1   4  13       61.75       71.99      6.99 o
   2   4  13        0.00        0.77      4.63 o
   3   4  13      151.21      146.28      9.73 o
   4   4  13      167.59      148.45     12.92 o
   5   4  13     1165.09     1027.35     29.08 o
   6   4  13        4.11        7.69     10.62 o
   7   4  13       12.67        6.88     15.69 o
  -8   5  13       15.63       12.43     15.69 o
  -7   5  13        5.34       -1.99     13.52 o
  -6   5  13      202.36      141.88     18.28 o
  -5   5  13      304.88      379.21     14.75 o
  -4   5  13        2.33       -5.20      5.46 o
  -3   5  13      322.55      352.62     12.29 o
  -2   5  13      253.44      290.33     10.85 o
  -1   5  13     1421.89     1423.59     26.01 o
   0   5  13     1136.24     1185.75     22.95 o
   1   5  13     1166.70     1119.98     22.48 o
   2   5  13      102.51      125.82      8.82 o
   3   5  13        4.38        7.26      5.92 o
   4   5  13        0.99       22.77      8.86 o
   5   5  13      410.07      374.82     18.04 o
   6   5  13      469.44      454.11     22.87 o
   7   5  13        1.79       -3.46     17.95 o
  -8   6  13        4.78        5.38     15.10 o
  -7   6  13       58.04       79.74     17.00 o
  -6   6  13      419.69      401.62     25.73 o
  -5   6  13      349.23      350.88     15.62 o
  -4   6  13       59.64       55.23      7.38 o
  -3   6  13      211.55      250.12     10.63 o
  -2   6  13      115.53      175.67      8.30 o
  -1   6  13      102.18      132.58      7.36 o
   0   6  13       67.56       81.15      6.40 o
   1   6  13     1326.57     1264.01     24.45 o
   2   6  13      293.31      365.45     12.32 o
   3   6  13       42.33       31.32      6.18 o
   4   6  13      252.86      229.03     14.98 o
   5   6  13       14.78       12.12      9.85 o
   6   6  13       79.43       75.63     14.94 o
   7   6  13       18.91       20.73     20.32 o
  -8   7  13       97.11      103.39     20.45 o
  -7   7  13        1.98       14.60     14.51 o
  -6   7  13       10.82       19.98     13.20 o
  -5   7  13      532.95      589.15     19.85 o
  -4   7  13      115.59      133.71     11.43 o
  -3   7  13       15.37       15.57      5.34 o
  -2   7  13       80.97       79.99      6.47 o
  -1   7  13      117.80      168.38      7.98 o
   0   7  13      124.29      154.67      7.86 o
   1   7  13       61.27       54.43      6.15 o
   2   7  13       26.25       79.75      7.11 o
   3   7  13        4.46       10.49      6.27 o
   4   7  13       30.82       43.52     11.03 o
   5   7  13        8.83       42.05     11.23 o
   6   7  13      192.96      202.34     19.35 o
   7   7  13       97.34       75.48     19.83 o
  -8   8  13      174.90      222.87     24.09 o
  -7   8  13      220.73      242.02     23.13 o
  -6   8  13      956.75      899.50     37.26 o
  -5   8  13       51.04       48.72      8.79 o
  -4   8  13       62.14       72.41      8.75 o
  -3   8  13       64.03       81.60      6.82 o
  -2   8  13       77.58      106.27      6.62 o
  -1   8  13       33.03       67.79      5.79 o
   0   8  13        0.19        2.05      4.39 o
   1   8  13       41.88       38.65      5.86 o
   2   8  13      468.27      472.03     14.19 o
   3   8  13      798.91      673.84     20.80 o
   4   8  13       20.82       17.38      9.40 o
   5   8  13        6.46       36.72     12.32 o
   6   8  13      134.88      134.21     17.68 o
   7   8  13       32.18       42.60     17.50 o
  -7   9  13      161.04      132.31     19.80 o
  -6   9  13       31.35       16.02     12.70 o
  -5   9  13        0.77       -4.21      7.14 o
  -4   9  13      286.18      276.31     12.28 o
  -3   9  13      165.66      190.38      9.43 o
  -2   9  13      157.02      144.93      6.93 o
  -1   9  13       12.40       15.02      5.38 o
   0   9  13      156.28      162.70      7.90 o
   1   9  13        7.36        9.75      5.02 o
   2   9  13        9.65       61.24      7.85 o
   3   9  13      422.74      475.84     17.52 o
   4   9  13        5.84       13.57     10.16 o
   5   9  13      248.92      260.19     19.32 o
   6   9  13        2.65        4.62     12.37 o
  -7  10  13        7.45       -4.54     15.18 o
  -6  10  13        0.27        1.09      9.31 o
  -5  10  13      165.83      181.12     10.74 o
  -4  10  13       26.60       27.38     10.59 o
  -3  10  13       29.72       33.92     10.36 o
  -2  10  13      872.02      826.94     27.84 o
  -1  10  13       18.59       28.18      8.07 o
   0  10  13      157.52      183.07      8.60 o
   1  10  13       69.56       75.41      7.67 o
   2  10  13      142.65      145.74     10.27 o
   3  10  13      204.43      253.44     14.51 o
   4  10  13      493.50      453.31     23.11 o
   5  10  13        3.88        6.08     11.28 o
   6  10  13        0.56       14.56     12.55 o
  -7  11  13       82.76       87.04     17.92 o
  -6  11  13        1.60       -7.04      7.04 o
  -5  11  13       73.27       71.16     15.54 o
  -4  11  13       40.71       32.79     11.24 o
  -3  11  13      128.87      108.92     12.65 o
  -2  11  13     1034.28     1045.88     32.79 o
  -1  11  13      216.43      257.67     15.90 o
   0  11  13     1543.48     1578.66     43.03 o
   1  11  13      131.86      102.03      7.94 o
   2  11  13      219.58      257.11     13.08 o
   3  11  13       91.75       88.42     12.55 o
   4  11  13        3.13       17.14     10.62 o
   5  11  13       66.36       79.69     14.16 o
   6  11  13       34.36       16.65     13.63 o
  -6  12  13      201.97      183.01     22.06 o
  -5  12  13       22.40       30.61     13.96 o
  -4  12  13      309.90      256.28     20.42 o
  -3  12  13       29.13       82.41     13.14 o
  -2  12  13        2.82       21.71      9.88 o
  -1  12  13        0.15        3.38      8.75 o
   0  12  13      461.84      502.42     24.14 o
   1  12  13      740.99      694.24     29.66 o
   2  12  13      101.79      128.06      9.99 o
   3  12  13       12.71       19.12      9.99 o
   4  12  13       75.66       74.04     13.14 o
   5  12  13       15.59       -2.51     11.58 o
  -6  13  13       73.76       75.60     21.49 o
  -5  13  13      473.17      443.08     27.93 o
  -4  13  13      135.09      141.92     17.01 o
  -3  13  13       34.08       52.86     12.30 o
  -2  13  13        7.72       14.07      9.62 o
  -1  13  13      579.63      599.17     26.20 o
   0  13  13      286.03      333.80     20.05 o
   1  13  13       56.55       45.14     12.14 o
   2  13  13       56.90       78.21      8.14 o
   3  13  13        7.86       38.77     11.06 o
   4  13  13        0.05        0.47     10.46 o
   5  13  13       86.28      104.44     15.77 o
  -5  14  13       11.27       12.46     14.48 o
  -4  14  13      407.61      437.12     25.93 o
  -3  14  13       35.88       45.81     18.12 o
  -2  14  13       10.46        5.05     10.03 o
  -1  14  13       70.98       63.81     11.65 o
   0  14  13        8.38        1.17      9.59 o
   1  14  13        6.17        9.33     10.51 o
   2  14  13       68.37       79.74     12.53 o
   3  14  13        1.52       11.67      7.88 o
   4  14  13       15.42       22.15     11.73 o
  -5  15  13      101.95      120.69     18.28 o
  -4  15  13       48.54       50.55     14.53 o
  -3  15  13       41.96       35.65     12.53 o
  -2  15  13        9.33        9.47     10.10 o
  -1  15  13      223.06      210.79     16.45 o
   0  15  13      222.27      253.61     18.44 o
   1  15  13       19.20       24.01     11.33 o
   2  15  13       22.58       31.18     11.25 o
   3  15  13       42.82       42.19      9.68 o
  -4  16  13       72.87       58.89     15.02 o
  -3  16  13       49.35       22.21     11.66 o
  -2  16  13      146.60      175.53     15.63 o
  -1  16  13      153.70      160.59     15.13 o
   0  16  13       10.29       -7.17      9.77 o
   1  16  13       46.00       36.87     10.68 o
   2  16  13        9.45       21.46     10.91 o
   3  16  13        0.62      -12.92     21.23 o
  -2  17  13       60.10       50.05     11.30 o
  -1  17  13       19.69       16.20     10.20 o
   0  17  13       11.03       19.21     11.45 o
   1  17  13       22.94       27.74     10.54 o
  -8   0  14        7.72       55.56     34.38 o
  -6   0  14      767.22      625.03     37.74 o
  -4   0  14     1584.63     1458.98     36.27 o
  -2   0  14     1134.59     1075.82     27.66 o
   0   0  14       76.50       73.93      8.13 o
   2   0  14        7.93       -0.46      6.29 o
   4   0  14     3270.38     3031.56     84.96 o
   6   0  14        0.01        1.78     15.30 o
  -8   1  14       20.40       44.41     22.77 o
  -7   1  14        2.39        5.08     14.12 o
  -6   1  14       12.59       19.21     11.14 o
  -5   1  14     1419.25     1504.62     35.09 o
  -4   1  14      587.37      541.71     14.80 o
  -3   1  14      122.62      154.70      8.24 o
  -2   1  14        4.43       -0.80      3.74 o
  -1   1  14      268.73      290.87      9.84 o
   0   1  14      130.43      147.05      7.09 o
   1   1  14        1.18       24.24      4.94 o
   2   1  14      271.20      277.05      9.92 o
   3   1  14      532.43      536.74     15.95 o
   4   1  14        0.78        3.57      8.51 o
   5   1  14       10.70       42.47     12.48 o
   6   1  14      136.26      158.86     17.44 o
   7   1  14        6.66      -12.26     12.26 o
  -8   2  14       13.50      -13.16     19.15 o
  -7   2  14        0.21      -12.83     12.83 o
  -6   2  14       97.25       62.38     13.53 o
  -5   2  14      122.16      347.39     14.95 o
  -4   2  14      438.29      445.42     13.65 o
  -3   2  14      284.61      328.87     10.50 o
  -2   2  14      617.78      704.28     14.94 o
  -1   2  14      204.05      210.16      8.17 o
   0   2  14       27.00       31.29      4.82 o
   1   2  14      215.95      208.39      9.25 o
   2   2  14        4.44        5.75      4.98 o
   3   2  14       17.80       45.86      7.13 o
   4   2  14      176.10      184.27     14.50 o
   5   2  14      210.01      209.62     17.93 o
   6   2  14        0.71       -5.88     11.01 o
   7   2  14        0.73        5.28     13.05 o
  -8   3  14       34.84       44.03     23.38 o
  -7   3  14       31.85       70.14     17.28 o
  -6   3  14       11.86       12.32     13.51 o
  -5   3  14      283.31      302.10     15.12 o
  -4   3  14       72.83       65.72      8.77 o
  -3   3  14        2.91       36.07      5.83 o
  -2   3  14       55.08       28.57      5.19 o
  -1   3  14      158.41      180.84      9.30 o
   0   3  14       43.06       50.83      5.76 o
   1   3  14       65.06       58.63      6.26 o
   2   3  14      376.37      358.04     13.04 o
   3   3  14       12.14       14.81      6.15 o
   4   3  14      353.60      373.04     18.55 o
   5   3  14       97.67      111.69     12.39 o
   6   3  14      158.53      161.40     16.29 o
   7   3  14       33.30       18.41     16.67 o
  -8   4  14        6.87        2.89     16.18 o
  -7   4  14        2.73        7.88     14.42 o
  -6   4  14       54.79       40.80     14.40 o
  -5   4  14        8.54       15.63      7.28 o
  -4   4  14        1.32       -1.35      5.72 o
  -3   4  14        6.40        7.15      5.30 o
  -2   4  14       10.46        4.64      4.94 o
  -1   4  14       18.92       20.88      5.20 o
   0   4  14     1375.01     1461.21     31.47 o
   1   4  14       39.53       37.86      5.89 o
   2   4  14       13.82       69.71      7.20 o
   3   4  14        0.03        2.60      5.98 o
   4   4  14       40.40       49.51     10.46 o
   5   4  14       24.38       18.83      9.17 o
   6   4  14       40.20       65.05     14.76 o
   7   4  14       51.65       44.41     21.36 o
  -8   5  14        2.82      -14.19     14.19 o
  -7   5  14       24.75       17.63     14.82 o
  -6   5  14       40.78       15.81     13.10 o
  -5   5  14      469.03      408.12     17.14 o
  -4   5  14        1.68        3.77      6.24 o
  -3   5  14       29.85       38.02      6.47 o
  -2   5  14      112.46      118.32      7.95 o
  -1   5  14       29.87       43.12      8.32 o
   0   5  14      298.82      315.38     11.59 o
   1   5  14       10.12       17.73      5.51 o
   2   5  14      336.95      488.06     16.70 o
   3   5  14      245.22      231.14     11.95 o
   4   5  14      523.34      506.02     21.29 o
   5   5  14      216.10      220.55     16.52 o
   6   5  14       11.55       14.15     12.81 o
   7   5  14       15.95        7.95     19.09 o
  -8   6  14       60.74       82.03     20.76 o
  -7   6  14        3.05       -1.28     13.76 o
  -6   6  14      148.30      144.24     18.70 o
  -5   6  14      100.83      199.17     12.85 o
  -4   6  14     1131.11     1062.66     26.70 o
  -3   6  14      132.34      135.32      8.80 o
  -2   6  14      471.15      458.88     13.83 o
  -1   6  14      166.28      188.52     12.00 o
   0   6  14       68.21       88.10      6.94 o
   1   6  14      318.30      315.55     11.48 o
   2   6  14      171.47      209.27     10.32 o
   3   6  14       22.26       78.20      8.78 o
   4   6  14       19.53       21.31     10.34 o
   5   6  14        2.73       -9.03      9.03 o
   6   6  14        1.12        0.12     14.29 o
   7   6  14       19.98       12.74     20.85 o
  -8   7  14       32.42       47.54     18.52 o
  -7   7  14       40.64       69.32     17.76 o
  -6   7  14       54.33       37.36     14.25 o
  -5   7  14      235.42      272.68     14.39 o
  -4   7  14      731.12      757.00     21.56 o
  -3   7  14      139.89      121.61      8.43 o
  -2   7  14      627.50      608.27     15.27 o
  -1   7  14      191.50      214.19      9.25 o
   0   7  14      263.08      245.79      9.92 o
   1   7  14     1193.21     1077.56     22.49 o
   2   7  14       52.10       47.09      7.00 o
   3   7  14       31.81       28.13      7.75 o
   4   7  14       33.56       77.72     12.59 o
   5   7  14       17.33       14.68     10.21 o
   6   7  14      167.87      180.73     19.28 o
   7   7  14        5.37       26.45     21.06 o
  -8   8  14       12.21       34.61     19.67 o
  -7   8  14        0.50        8.25     14.84 o
  -6   8  14      156.35      147.47     18.23 o
  -5   8  14       68.07       62.63      9.70 o
  -4   8  14      124.13      106.37      9.69 o
  -3   8  14       47.53       47.12      7.52 o
  -2   8  14       82.99      133.30      7.62 o
  -1   8  14       58.65       60.35      6.22 o
   0   8  14        0.31        3.20      4.88 o
   1   8  14      460.02      437.59     13.34 o
   2   8  14      600.86      466.74     16.58 o
   3   8  14       37.41       20.91      8.81 o
   4   8  14      613.96      604.76     26.24 o
   5   8  14        5.94       16.54     11.39 o
   6   8  14       38.89       40.49     13.92 o
  -7   9  14        4.68       18.02     15.08 o
  -6   9  14      221.81      251.61     20.99 o
  -5   9  14      118.16      101.67     10.44 o
  -4   9  14      841.27      759.06     20.96 o
  -3   9  14      510.47      551.77     16.37 o
  -2   9  14      659.54      625.80     16.91 o
  -1   9  14      264.50      242.46     10.18 o
   0   9  14        9.52        4.11      5.21 o
   1   9  14      437.73      387.06     14.39 o
   2   9  14       27.24       30.44      7.57 o
   3   9  14       29.72       37.46     11.06 o
   4   9  14       12.09       37.06     12.13 o
   5   9  14        2.57       10.05     11.34 o
   6   9  14       17.07       22.35     13.80 o
  -7  10  14       26.22       29.72     16.92 o
  -6  10  14        1.26       14.09     10.79 o
  -5  10  14       31.17       23.13      7.51 o
  -4  10  14       91.67       77.83      8.59 o
  -3  10  14      248.89      254.21     17.04 o
  -2  10  14       16.41       31.23      9.90 o
  -1  10  14      176.48      133.85     12.63 o
   0  10  14        0.42       -4.15      5.18 o
   1  10  14      141.57      157.43     10.00 o
   2  10  14       47.30       27.74      7.63 o
   3  10  14      299.51      383.19     23.47 o
   4  10  14        2.24       -5.14     10.33 o
   5  10  14       12.16       20.00     11.91 o
   6  10  14       14.74       13.35     13.60 o
  -7  11  14       21.74       29.31     16.04 o
  -6  11  14        4.26        6.40     11.07 o
  -5  11  14      119.02      135.29     18.03 o
  -4  11  14       57.10       64.51     14.89 o
  -3  11  14      151.20      176.52     15.41 o
  -2  11  14      200.63      238.55     16.20 o
  -1  11  14       82.39       97.31     11.89 o
   0  11  14      708.23      667.52     25.54 o
   1  11  14       25.48       20.98      6.78 o
   2  11  14      273.19      256.75     13.76 o
   3  11  14        5.43       -8.04     10.33 o
   4  11  14       26.17       25.14     11.44 o
   5  11  14       73.24       53.12     14.09 o
  -6  12  14       74.73      106.53     35.45 o
  -5  12  14       33.76       46.05     15.64 o
  -4  12  14      464.26      416.30     25.47 o
  -3  12  14       31.21       17.51     11.81 o
  -2  12  14      195.14      183.38     16.46 o
  -1  12  14       16.34       22.37     10.68 o
   0  12  14      359.08      422.57     23.36 o
   1  12  14      452.74      472.86     18.28 o
   2  12  14       75.00      149.84     10.96 o
   3  12  14       18.82        5.25     10.87 o
   4  12  14        1.73       -9.62      9.62 o
   5  12  14        2.13       -5.33     11.94 o
  -6  13  14        1.67        4.23     26.24 o
  -5  13  14        0.67       15.52     14.05 o
  -4  13  14       65.78       54.86     14.73 o
  -3  13  14        1.08        4.90     11.19 o
  -2  13  14       26.95       24.13     10.83 o
  -1  13  14       18.99       33.88     11.12 o
   0  13  14      189.97      225.80     18.23 o
   1  13  14       13.45        9.26     10.58 o
   2  13  14       41.29       53.97      7.89 o
   3  13  14        1.24        1.52      9.53 o
   4  13  14        3.49        7.05     10.60 o
  -5  14  14       83.02       82.88     17.59 o
  -4  14  14      210.84      224.79     20.83 o
  -3  14  14        4.37        2.25     11.39 o
  -2  14  14        1.03       -1.12     10.34 o
  -1  14  14      104.20      104.30     13.97 o
   0  14  14      120.68      121.69     14.85 o
   1  14  14        9.79        4.45     10.75 o
   2  14  14        2.09       -4.30     10.91 o
   3  14  14       11.37       21.33     10.33 o
   4  14  14        0.00       -6.22     10.99 o
  -4  15  14        0.91        4.59     12.86 o
  -3  15  14      124.19      109.76     15.84 o
  -2  15  14        0.22       -3.12     10.05 o
  -1  15  14       28.60       14.26     11.19 o
   0  15  14       14.42       20.25     11.17 o
   1  15  14        4.84       -2.32     10.68 o
   2  15  14      166.33      160.92     15.79 o
   3  15  14        6.48       22.00      9.49 o
  -3  16  14        0.88       -0.03     11.50 o
  -2  16  14        0.15       12.88     10.69 o
  -1  16  14        9.32       15.71     10.90 o
   0  16  14      121.11      146.51     16.21 o
   1  16  14       22.28       31.45     13.01 o
   2  16  14       20.15       22.66     13.61 o
  -1  17  14        9.83        6.46     11.19 o
   0  17  14       89.92       84.27     14.40 o
  -7   0  15       19.21       39.77     26.34 o
  -5   0  15      105.39       64.60     18.57 o
  -3   0  15      820.08      980.19     27.43 o
  -1   0  15        4.15        8.61      5.93 o
   1   0  15        3.79       -2.68      5.93 o
   3   0  15      523.58      614.65     28.38 o
   5   0  15        3.31      -12.95     12.95 o
   7   0  15       49.12       40.94     22.74 o
  -8   1  15        2.57      -15.42     19.68 o
  -7   1  15       22.27       44.73     20.32 o
  -6   1  15       27.88       44.57     12.60 o
  -5   1  15     1006.51      920.84     32.14 o
  -4   1  15      865.95      840.39     20.73 o
  -3   1  15      241.70      211.88      9.55 o
  -2   1  15       33.95       29.99      4.69 o
  -1   1  15     1372.68     1244.10     23.09 o
   0   1  15      106.88      103.38      6.67 o
   1   1  15        4.79       11.34      4.67 o
   2   1  15       80.07      100.92      8.10 o
   3   1  15      358.20      428.68     16.15 o
   4   1  15       51.71       39.59     12.13 o
   5   1  15      452.76      441.14     24.28 o
   6   1  15       16.44       15.66     12.28 o
   7   1  15        7.45      -12.61     12.61 o
  -8   2  15        6.96      -10.34     20.08 o
  -7   2  15        1.40       13.04     15.24 o
  -6   2  15      219.19      220.38     21.12 o
  -5   2  15       68.47       83.39     13.13 o
  -4   2  15      119.17       94.44      8.79 o
  -3   2  15       54.00       61.79      6.81 o
  -2   2  15       19.08       24.09      5.03 o
  -1   2  15       16.01       14.10      4.53 o
   0   2  15        6.55        2.58      4.31 o
   1   2  15        0.97        7.98      4.66 o
   2   2  15      789.13      846.06     19.94 o
   3   2  15      793.16      814.51     23.77 o
   4   2  15      116.76      134.49     13.32 o
   5   2  15      178.23      187.74     18.07 o
   6   2  15        4.77      -10.42     10.42 o
   7   2  15        0.92        9.53     16.38 o
  -8   3  15       22.30        1.62     20.00 o
  -7   3  15       20.25       17.81     14.91 o
  -6   3  15       87.67       99.24     17.58 o
  -5   3  15      418.06      427.74     21.84 o
  -4   3  15       61.60       83.45      9.67 o
  -3   3  15      136.34      154.74     10.45 o
  -2   3  15        4.00       29.31      5.51 o
  -1   3  15      212.96      181.45     10.46 o
   0   3  15      758.00      731.14     17.25 o
   1   3  15       38.23       29.42      5.81 o
   2   3  15      375.37      450.38     15.12 o
   3   3  15      958.64      966.40     26.27 o
   4   3  15      275.40      271.30     16.96 o
   5   3  15        8.60        5.16     11.40 o
   6   3  15       12.92       12.02     13.60 o
   7   3  15        0.00        2.92     15.64 o
  -8   4  15       34.23       16.32     17.46 o
  -7   4  15      217.74      213.31     23.15 o
  -6   4  15        4.45       14.87     13.18 o
  -5   4  15       49.98       62.24     12.40 o
  -4   4  15       10.00        9.81      6.67 o
  -3   4  15      183.87      203.54     10.63 o
  -2   4  15      746.97      685.05     17.82 o
  -1   4  15        8.46       11.66      5.35 o
   0   4  15      545.22      568.53     17.47 o
   1   4  15       93.11       91.96      7.96 o
   2   4  15      130.88      246.53     18.04 o
   3   4  15       73.37      170.51     13.18 o
   4   4  15       91.66      108.73     12.62 o
   5   4  15      169.99      158.28     15.76 o
   6   4  15       16.08       12.25     12.97 o
   7   4  15       54.64       84.00     24.28 o
  -8   5  15        1.72        3.16     16.27 o
  -7   5  15       40.70       55.95     16.91 o
  -6   5  15      311.70      379.70     26.17 o
  -5   5  15      703.69      707.31     27.99 o
  -4   5  15      319.94      386.08     14.80 o
  -3   5  15      120.01      109.48      8.76 o
  -2   5  15     1424.20     1316.43     27.36 o
  -1   5  15      158.81      171.65      9.40 o
   0   5  15      149.24      180.91      9.65 o
   1   5  15      817.67      771.96     19.77 o
   2   5  15      743.36      708.94     21.02 o
   3   5  15       34.25       31.78      9.12 o
   4   5  15      464.12      462.13     20.94 o
   5   5  15        1.18        8.72      9.80 o
   6   5  15        0.02       -2.23     12.40 o
   7   5  15       14.78       14.91     20.08 o
  -8   6  15       19.37      -14.44     15.99 o
  -7   6  15       31.97       15.68     15.38 o
  -6   6  15       55.73       33.87     14.61 o
  -5   6  15      103.44       88.04     13.64 o
  -4   6  15       38.90       24.09      8.11 o
  -3   6  15      167.90      147.98      9.47 o
  -2   6  15      642.34      571.92     16.08 o
  -1   6  15       11.34       17.20      5.68 o
   0   6  15       54.82       84.07      7.64 o
   1   6  15      259.32      252.55     11.45 o
   2   6  15      767.74      677.92     18.89 o
   3   6  15       63.68       57.75     10.33 o
   4   6  15       59.44       83.23     13.44 o
   5   6  15       30.89       51.00     12.29 o
   6   6  15      211.25      221.17     23.99 o
  -8   7  15       43.23       60.76     19.52 o
  -7   7  15       56.09       41.79     16.72 o
  -6   7  15       85.00      110.19     17.95 o
  -5   7  15       33.48       76.88     10.29 o
  -4   7  15      178.56      150.84     11.40 o
  -3   7  15       17.60        0.06      6.46 o
  -2   7  15       15.33       16.85      5.73 o
  -1   7  15      185.18      215.14     11.70 o
   0   7  15       20.41       14.33      5.43 o
   1   7  15       61.63       72.23      7.38 o
   2   7  15      288.61      267.39     13.57 o
   3   7  15       98.46      116.78     13.79 o
   4   7  15       72.78       78.65     13.14 o
   5   7  15       32.73       30.58     12.89 o
   6   7  15        5.05       33.22     16.20 o
  -7   8  15       27.82       36.87     15.97 o
  -6   8  15       20.02        7.05     13.79 o
  -5   8  15       21.26       13.44      8.80 o
  -4   8  15        5.62       -1.67      6.99 o
  -3   8  15       66.32      149.12     10.19 o
  -2   8  15       18.06       39.01      6.93 o
  -1   8  15      288.03      272.16     11.62 o
   0   8  15       38.72       26.61      6.65 o
   1   8  15       18.92       21.20      6.83 o
   2   8  15       56.74       71.35      9.16 o
   3   8  15        0.00       -6.42      8.56 o
   4   8  15        0.13       14.87     10.64 o
   5   8  15        1.99        2.95     11.48 o
   6   8  15       20.07       -5.37     13.72 o
  -7   9  15        3.29        3.50     16.41 o
  -6   9  15       13.81       35.07     14.62 o
  -5   9  15      101.83      122.34     11.14 o
  -4   9  15       32.89       57.68      8.62 o
  -3   9  15      399.25      444.22     15.31 o
  -2   9  15        1.32       -0.21      5.68 o
  -1   9  15       23.96       43.84      6.93 o
   0   9  15        0.06       -5.31      5.59 o
   1   9  15      447.81      436.45     15.82 o
   2   9  15        9.01       12.18      7.33 o
   3   9  15      325.50      266.69     18.38 o
   4   9  15       66.63       41.77     13.96 o
   5   9  15        5.92       31.96     12.92 o
   6   9  15       53.73       49.20     17.29 o
  -7  10  15        0.61       19.85     16.59 o
  -6  10  15      192.47      204.49     21.88 o
  -5  10  15       16.92       42.01      8.37 o
  -4  10  15       92.21       80.43      7.73 o
  -3  10  15      933.68      849.41     30.48 o
  -2  10  15        5.59       -6.19      8.23 o
  -1  10  15        9.89       17.23      5.54 o
   0  10  15      504.68      457.03     15.14 o
   1  10  15      339.26      334.55     13.92 o
   2  10  15      376.95      362.55     16.60 o
   3  10  15      185.35      179.14     18.24 o
   4  10  15        0.12      -10.02     10.02 o
   5  10  15       80.78       58.93     14.47 o
  -6  11  15       81.68       97.35     14.33 o
  -5  11  15        7.46       10.19     13.76 o
  -4  11  15        4.72       16.64     12.95 o
  -3  11  15      139.14      178.53     15.92 o
  -2  11  15       84.54       93.81     12.30 o
  -1  11  15       25.32       37.92     10.64 o
   0  11  15        0.00        0.04      6.66 o
   1  11  15      234.57      270.15     13.08 o
   2  11  15      155.56      122.77     11.29 o
   3  11  15        0.01       34.61     12.80 o
   4  11  15        8.26        3.51     10.96 o
   5  11  15       28.70       39.60     13.74 o
  -6  12  15        3.19        2.46     27.27 o
  -5  12  15        2.99        2.08     13.56 o
  -4  12  15       42.79       58.59     15.11 o
  -3  12  15        1.44        7.13     11.45 o
  -2  12  15      567.66      540.65     26.80 o
  -1  12  15      652.84      583.62     28.13 o
   0  12  15       39.09       77.54     13.61 o
   1  12  15      109.09      114.98      8.63 o
   2  12  15       31.13       42.27      8.52 o
   3  12  15       15.93       15.63     12.32 o
   4  12  15       37.75       32.19     12.64 o
   5  12  15        8.66       28.38     26.67 o
  -5  13  15       67.40       61.08     16.75 o
  -4  13  15        0.18       -4.76     13.13 o
  -3  13  15      504.11      460.86     26.06 o
  -2  13  15      220.70      221.56     18.58 o
  -1  13  15      193.10      209.38     18.44 o
   0  13  15       47.84       70.36     13.79 o
   1  13  15        6.31        9.43     11.07 o
   2  13  15       16.78       16.91      7.41 o
   3  13  15        2.22       -3.09     10.21 o
   4  13  15        0.02       -6.64     11.02 o
  -5  14  15       70.05       86.27     33.64 o
  -4  14  15       34.81       49.19     15.67 o
  -3  14  15      179.94      216.51     19.28 o
  -2  14  15        0.24      -10.57     10.57 o
  -1  14  15        0.00        2.30     10.84 o
   0  14  15       18.16       -5.01     10.27 o
   1  14  15        4.77       17.71     12.13 o
   2  14  15        0.42        3.04     15.37 o
   3  14  15        0.29        1.20     10.25 o
  -4  15  15       50.90       58.13     16.42 o
  -3  15  15        5.09       12.99     12.21 o
  -2  15  15        1.03        6.99     11.33 o
  -1  15  15        0.78       -6.48     10.48 o
   0  15  15       61.02      107.69     15.59 o
   1  15  15       27.77       31.49     12.94 o
   2  15  15       76.15      109.74     17.79 o
  -2  16  15        2.63       -2.80     10.89 o
  -1  16  15        2.60       -3.61     11.11 o
   0  16  15       84.36       96.37     15.40 o
   1  16  15       67.24       83.53     15.57 o
  -8   0  16        7.43        7.20     27.64 o
  -6   0  16      312.52      351.31     31.37 o
  -4   0  16     1209.97     1253.16     43.62 o
  -2   0  16      800.32      797.79     23.82 o
   0   0  16      694.76      744.40     22.72 o
   2   0  16      912.53      825.24     26.07 o
   4   0  16       44.22       44.46     22.76 o
   6   0  16       15.68       41.81     19.80 o
  -8   1  16       32.24       28.20     23.38 o
  -7   1  16       12.77       -7.39     18.06 o
  -6   1  16       85.21       85.67     17.03 o
  -5   1  16     2292.04     2304.46     59.96 o
  -4   1  16      203.53      188.07     12.88 o
  -3   1  16      247.09      266.23     10.92 o
  -2   1  16        0.19        5.09      4.58 o
  -1   1  16      250.46      269.26     10.23 o
   0   1  16       73.10       85.81      6.67 o
   1   1  16        3.75       12.54      5.13 o
   2   1  16     1640.29     1498.23     29.89 o
   3   1  16     1053.84      920.67     28.66 o
   4   1  16      169.84      173.54     16.65 o
   5   1  16       14.70        7.23     11.09 o
   6   1  16        0.02        1.44     11.66 o
   7   1  16        2.75        7.96     16.51 o
  -8   2  16        0.48       -9.49     20.14 o
  -7   2  16       20.18       19.78     20.11 o
  -6   2  16        6.96       27.08     14.53 o
  -5   2  16       20.69       36.24     11.55 o
  -4   2  16       23.62       12.92      7.27 o
  -3   2  16      288.91      345.95     12.27 o
  -2   2  16      734.60      844.39     17.59 o
  -1   2  16      147.22      135.47      7.75 o
   0   2  16      286.17      266.91     10.38 o
   1   2  16      106.80      106.16      8.06 o
   2   2  16        1.37       11.60      6.49 o
   3   2  16       55.75       54.43     10.67 o
   4   2  16       47.26       36.25     11.91 o
   5   2  16       34.84       38.09     12.27 o
   6   2  16        0.02        4.10     11.87 o
   7   2  16       23.82       28.15     18.29 o
  -8   3  16       37.41       31.59     22.04 o
  -7   3  16       14.08       27.27     16.09 o
  -6   3  16        2.46        2.03     12.55 o
  -5   3  16       58.82      218.01     20.17 o
  -4   3  16      115.44      128.46     11.18 o
  -3   3  16      151.41      129.50     10.44 o
  -2   3  16     1154.85     1045.96     26.06 o
  -1   3  16      213.93      280.09     13.14 o
   0   3  16      642.49      675.44     18.31 o
   1   3  16        1.96        7.67      5.67 o
   2   3  16     1591.90     1547.82     35.17 o
   3   3  16      160.30      181.62     14.15 o
   4   3  16        1.72       23.00     10.71 o
   5   3  16       16.53       35.60     12.72 o
   6   3  16        1.62      -13.59     13.59 o
   7   3  16       13.80       28.32     21.66 o
  -8   4  16        2.52      -20.14     20.14 o
  -7   4  16        8.47        9.00     15.61 o
  -6   4  16       96.19       77.42     16.89 o
  -5   4  16       47.66      150.29     18.39 o
  -4   4  16       45.29       59.96      8.51 o
  -3   4  16      178.83      160.33     10.41 o
  -2   4  16     1478.75     1397.44     29.36 o
  -1   4  16       10.50        8.64      5.80 o
   0   4  16       19.49       14.86      5.52 o
   1   4  16      104.03       80.66      8.37 o
   2   4  16      840.66      757.30     20.89 o
   3   4  16        0.39       67.29     10.36 o
   4   4  16      131.86      136.72     14.01 o
   5   4  16       69.11       96.58     17.69 o
   6   4  16        2.56        6.24     14.28 o
  -8   5  16        3.34       -7.42     16.27 o
  -7   5  16       96.44      144.51     21.34 o
  -6   5  16       22.06       61.36     15.78 o
  -5   5  16       51.67       66.80     15.04 o
  -4   5  16     1080.72     1110.07     28.51 o
  -3   5  16       18.02       32.66      7.07 o
  -2   5  16       35.36       95.46      9.97 o
  -1   5  16      109.24      139.63      9.88 o
   0   5  16      106.16      109.02      8.65 o
   1   5  16       19.93       21.97      6.56 o
   2   5  16        0.18        2.90      6.32 o
   3   5  16       28.48       21.33      9.48 o
   4   5  16       34.48       37.36     12.30 o
   5   5  16        8.04       -1.57     11.58 o
   6   5  16       16.71       24.31     15.31 o
  -7   6  16        0.82       11.36     15.82 o
  -6   6  16      290.17      350.47     26.04 o
  -5   6  16        0.70      -10.87     11.39 o
  -4   6  16      900.34      824.14     23.94 o
  -3   6  16     1213.96     1025.90     26.15 o
  -2   6  16       24.60       98.24      9.99 o
  -1   6  16       20.36       31.36      6.53 o
   0   6  16       26.90       23.82      6.50 o
   1   6  16       59.78       73.90      8.17 o
   2   6  16        5.35       66.27      8.86 o
   3   6  16        3.17       39.32     11.12 o
   4   6  16      282.86      206.63     18.03 o
   5   6  16       23.25       13.17     12.42 o
   6   6  16        8.60       34.17     16.63 o
  -7   7  16       20.07       33.07     16.40 o
  -6   7  16      277.68      246.21     22.46 o
  -5   7  16      196.74      170.97     18.60 o
  -4   7  16     1152.75     1125.51     28.73 o
  -3   7  16        0.90        3.94      7.08 o
  -2   7  16        0.82       31.52      7.21 o
  -1   7  16      391.69      379.38     14.87 o
   0   7  16      118.16      114.40      9.62 o
   1   7  16      386.49      381.80     15.62 o
   2   7  16      459.83      426.38     19.28 o
   3   7  16      233.76      205.61     16.87 o
   4   7  16       13.22       18.72     11.10 o
   5   7  16       36.90       63.22     16.81 o
   6   7  16       12.26       24.12     16.47 o
  -7   8  16        3.52      -14.29     14.29 o
  -6   8  16      157.21      177.37     19.89 o
  -5   8  16      154.43      152.31     18.18 o
  -4   8  16      469.13      413.79     16.48 o
  -3   8  16       82.78       82.96      9.07 o
  -2   8  16      106.87       81.84      8.72 o
  -1   8  16       73.32       56.05      8.11 o
   0   8  16       84.46       75.24      8.63 o
   1   8  16        4.92        9.79      7.13 o
   2   8  16      100.99      118.03     12.27 o
   3   8  16       62.61       84.60     13.52 o
   4   8  16        4.81        2.40     11.86 o
   5   8  16       52.31       33.54     13.11 o
   6   8  16       33.85       25.24     16.57 o
  -7   9  16       46.08       54.91     20.03 o
  -6   9  16       16.89        7.50     12.95 o
  -5   9  16      161.56      188.52     13.52 o
  -4   9  16      153.93      165.15     11.49 o
  -3   9  16       68.22       60.78      8.31 o
  -2   9  16        0.04       -0.56      6.19 o
  -1   9  16       80.12      103.39      9.03 o
   0   9  16       14.69        2.58      6.52 o
   1   9  16      650.03      550.01     18.33 o
   2   9  16       35.40       31.35      9.47 o
   3   9  16      511.20      508.76     28.18 o
   4   9  16       11.01        6.58     12.79 o
   5   9  16       13.47       23.33     13.14 o
  -6  10  16        1.79      -13.55     13.55 o
  -5  10  16       51.61       62.16      9.66 o
  -4  10  16      148.90      153.28     10.12 o
  -3  10  16     1102.29     1004.47     27.89 o
  -2  10  16      155.92      206.97     10.28 o
  -1  10  16        6.78       17.95      6.10 o
   0  10  16      161.90      181.86     10.74 o
   1  10  16       27.52       35.40      8.10 o
   2  10  16        6.76        5.05     10.91 o
   3  10  16        9.04       67.83     14.55 o
   4  10  16        0.87       -3.50     12.93 o
   5  10  16       83.03      107.99     16.61 o
  -6  11  16       49.77       36.78     13.04 o
  -5  11  16       37.10       54.26     19.09 o
  -4  11  16      466.15      389.69     25.84 o
  -3  11  16        0.00       -2.27     10.93 o
  -2  11  16       24.34       11.78     11.72 o
  -1  11  16      473.35      433.20     25.49 o
   0  11  16      201.52      248.58     11.89 o
   1  11  16      217.36      242.82     13.18 o
   2  11  16      135.79      164.70     17.30 o
   3  11  16      164.35      170.91     18.71 o
   4  11  16       28.80       21.27     12.23 o
   5  11  16       49.33       42.39     16.38 o
  -5  12  16       10.09       14.54     18.21 o
  -4  12  16       77.02       60.07     16.11 o
  -3  12  16       16.38       31.80     13.27 o
  -2  12  16       59.98       84.36     14.79 o
  -1  12  16       18.97       43.85     12.92 o
   0  12  16        3.25        6.27     11.11 o
   1  12  16       12.43        9.46      6.72 o
   2  12  16       46.18       47.44     13.12 o
   3  12  16       61.68       56.46     14.33 o
   4  12  16        2.53       19.49     12.60 o
  -5  13  16       26.94       21.73     18.11 o
  -4  13  16       80.09       94.67     17.43 o
  -3  13  16       10.62       11.33     12.22 o
  -2  13  16        0.97      -10.81     10.81 o
  -1  13  16        0.00        0.08     11.25 o
   0  13  16        8.60        1.10     11.54 o
   1  13  16        1.71        0.76     11.63 o
   2  13  16        0.08        9.18      8.31 o
   3  13  16        9.73       -7.83     11.57 o
  -4  14  16       20.39        1.34     14.27 o
  -3  14  16       83.90       73.55     15.20 o
  -2  14  16      207.53      214.30     19.36 o
  -1  14  16        5.55        5.48     11.97 o
   0  14  16      227.82      278.03     21.60 o
   1  14  16      173.99      188.27     19.36 o
   2  14  16       49.07       30.07     18.38 o
   3  14  16        4.46      -10.44     10.59 o
  -3  15  16       78.00       82.67     16.18 o
  -2  15  16       43.22       71.56     14.51 o
  -1  15  16       11.41       20.12     12.23 o
   0  15  16      386.45      430.42     26.08 o
   1  15  16        9.93        8.55     12.39 o
   2  15  16       25.65       45.98     18.91 o
  -1  16  16       44.96       79.44     29.03 o
   0  16  16        2.55      -19.93     19.93 o
  -7   0  17      439.70      552.23     58.67 o
  -5   0  17       22.74       50.69     18.07 o
  -3   0  17      724.75      697.77     30.70 o
  -1   0  17       30.03       23.48      7.74 o
   1   0  17     1474.57     1353.99     35.23 o
   3   0  17     1319.86     1115.29     52.55 o
   5   0  17        6.13       20.64     17.43 o
  -8   1  17        1.72      -19.51     19.51 o
  -7   1  17        4.69       25.93     19.43 o
  -6   1  17       96.05       77.16     17.65 o
  -5   1  17      213.91      227.98     18.29 o
  -4   1  17        0.01       -9.77      9.77 o
  -3   1  17      404.55      396.65     16.68 o
  -2   1  17       50.55      171.66     15.28 o
  -1   1  17      251.97      249.83      9.96 o
   0   1  17      287.68      283.75     10.67 o
   1   1  17       73.90       78.61      7.83 o
   2   1  17      353.88      451.28     19.82 o
   3   1  17     1016.44      956.28     34.03 o
   4   1  17       37.04       35.04     11.78 o
   5   1  17       19.88       40.16     13.33 o
   6   1  17       20.82       -6.78     12.23 o
  -8   2  17        4.33        1.13     21.30 o
  -7   2  17       54.20       68.39     22.51 o
  -6   2  17        7.51       19.92     14.68 o
  -5   2  17       15.35       21.91     13.11 o
  -4   2  17      506.82      472.78     23.18 o
  -3   2  17      328.85      345.66     13.51 o
  -2   2  17      126.40       93.02      7.86 o
  -1   2  17       14.76        4.34      5.16 o
   0   2  17      758.47      771.78     20.23 o
   1   2  17      181.03      198.94     11.41 o
   2   2  17        0.58        1.22      7.74 o
   3   2  17      837.72      816.07     31.02 o
   4   2  17       13.27       16.61     11.51 o
   5   2  17       33.56       40.29     13.57 o
   6   2  17        9.67        0.71     14.11 o
  -8   3  17        3.25       -4.10     21.91 o
  -7   3  17       21.44       36.40     20.20 o
  -6   3  17      182.17      194.77     21.64 o
  -5   3  17      250.70      228.46     21.46 o
  -4   3  17       64.19       82.20     12.77 o
  -3   3  17      565.72      552.95     19.12 o
  -2   3  17      653.53      817.96     23.04 o
  -1   3  17       30.86       28.71      7.16 o
   0   3  17      658.72      647.25     18.62 o
   1   3  17      174.37      132.31     10.09 o
   2   3  17      231.10      173.72     13.76 o
   3   3  17       36.53       55.87     11.08 o
   4   3  17      117.04       79.19     14.38 o
   5   3  17       61.48       48.50     15.89 o
   6   3  17       21.53       46.48     17.81 o
  -8   4  17      151.85      211.22     32.59 o
  -7   4  17       81.89       94.07     19.72 o
  -6   4  17       29.51       29.60     15.32 o
  -5   4  17       28.83       49.99     15.28 o
  -4   4  17      566.11      538.00     28.13 o
  -3   4  17     1327.19     1282.81     28.70 o
  -2   4  17       59.73      115.10      9.83 o
  -1   4  17      162.31      143.60      9.82 o
   0   4  17       35.35       25.30      6.26 o
   1   4  17      647.96      600.32     18.37 o
   2   4  17      111.31      156.93     13.14 o
   3   4  17      147.77      129.20     13.31 o
   4   4  17        7.54        2.72     12.28 o
   5   4  17        5.81       13.13     14.42 o
   6   4  17        5.56       11.30     15.51 o
  -7   5  17      126.00      147.28     21.76 o
  -6   5  17       13.19        0.02     13.80 o
  -5   5  17       62.41       63.19     15.32 o
  -4   5  17     1312.42     1298.44     39.62 o
  -3   5  17      192.32      192.33     12.57 o
  -2   5  17        0.25        4.18      6.31 o
  -1   5  17       27.31       29.28      6.91 o
   0   5  17      984.41      951.91     23.37 o
   1   5  17       89.30       74.43      8.33 o
   2   5  17      757.76      827.28     26.89 o
   3   5  17        6.55       13.35     10.43 o
   4   5  17      100.56      118.46     18.42 o
   5   5  17       24.59       19.85     14.93 o
   6   5  17       31.46       50.69     22.33 o
  -7   6  17        6.57       12.15     15.81 o
  -6   6  17       37.34       35.76     15.82 o
  -5   6  17        2.61        9.16     13.23 o
  -4   6  17      508.08      527.03     24.19 o
  -3   6  17        7.61       23.31      8.28 o
  -2   6  17      699.68      625.24     19.93 o
  -1   6  17       52.76       48.08      8.20 o
   0   6  17       20.99       36.33      8.10 o
   1   6  17       65.53       43.15      8.65 o
   2   6  17     1233.59     1083.72     35.62 o
   3   6  17       27.85       36.99     11.36 o
   4   6  17        0.16       -3.97     12.58 o
   5   6  17      113.22      100.57     16.72 o
   6   6  17        4.91       -4.15     15.28 o
  -7   7  17        4.98       62.30     17.93 o
  -6   7  17       17.59        8.99     14.47 o
  -5   7  17       77.91      106.85     16.45 o
  -4   7  17      150.79      151.25     12.79 o
  -3   7  17      462.77      380.63     16.10 o
  -2   7  17       82.77       99.22      9.71 o
  -1   7  17       15.99       27.79      7.41 o
   0   7  17       43.91       44.13      8.35 o
   1   7  17      233.43      240.79     13.39 o
   2   7  17        4.46       -3.79      8.94 o
   3   7  17      314.51      266.00     18.89 o
   4   7  17       88.11       76.06     13.91 o
   5   7  17      108.91      107.07     19.25 o
   6   7  17       51.94       60.10     23.07 o
  -7   8  17       62.06       91.03     19.63 o
  -6   8  17        4.53       -7.96     14.19 o
  -5   8  17        5.66       -6.63     12.76 o
  -4   8  17      320.82      356.44     17.35 o
  -3   8  17       18.28       18.45      7.88 o
  -2   8  17       69.73       90.43      9.44 o
  -1   8  17       72.66       57.05      8.43 o
   0   8  17      198.24      206.49     12.16 o
   1   8  17        0.00        8.80      7.52 o
   2   8  17        5.72       24.03     10.27 o
   3   8  17       60.00       66.76     13.45 o
   4   8  17       15.38       39.80     14.33 o
   5   8  17        6.18       12.68     15.02 o
  -6   9  17      159.55      167.39     19.75 o
  -5   9  17       53.69       72.59     15.46 o
  -4   9  17      205.23      232.41     13.46 o
  -3   9  17       42.44       82.04      9.42 o
  -2   9  17        1.12       -1.47      6.60 o
  -1   9  17      178.05      207.07     11.47 o
   0   9  17       30.83       33.94      7.64 o
   1   9  17        0.09        0.64      7.28 o
   2   9  17      249.15      217.03     17.57 o
   3   9  17        2.33        0.98     12.15 o
   4   9  17       57.60       52.05     15.50 o
   5   9  17        8.27       10.48     15.25 o
  -6  10  17        5.54       26.13     14.71 o
  -5  10  17       19.53        5.60     10.16 o
  -4  10  17        3.99        2.68      7.19 o
  -3  10  17        3.60       19.99      7.04 o
  -2  10  17       21.39       22.42      6.90 o
  -1  10  17       74.67       74.83      8.42 o
   0  10  17        0.22       -6.65      6.65 o
   1  10  17      257.94      242.72     14.40 o
   2  10  17        3.78        2.46     11.09 o
   3  10  17       24.95       12.14     12.89 o
   4  10  17       66.22       88.73     17.62 o
   5  10  17        4.26       22.20     18.28 o
  -6  11  17        1.74       14.12     28.81 o
  -5  11  17        2.93      -12.73     26.99 o
  -4  11  17       14.43       11.36     14.25 o
  -3  11  17      370.73      384.12     24.84 o
  -2  11  17       17.34       25.30     12.46 o
  -1  11  17        4.21        5.85      6.82 o
   0  11  17       85.15       79.98      8.91 o
   1  11  17        8.97       11.17      7.94 o
   2  11  17        1.92        6.88     11.60 o
   3  11  17        0.04      -10.34     11.88 o
   4  11  17       43.07       38.55     14.04 o
  -5  12  17        0.57        6.60     24.30 o
  -4  12  17       67.88       84.77     16.90 o
  -3  12  17      100.27       88.73     16.41 o
  -2  12  17       45.83       50.85     13.90 o
  -1  12  17       19.00       14.68     11.78 o
   0  12  17      405.46      436.00     26.17 o
   1  12  17      109.53      103.27     10.04 o
   2  12  17      184.18      151.89     17.45 o
   3  12  17        0.42        0.75     12.28 o
   4  12  17        8.67        4.47     14.52 o
  -4  13  17       27.39       44.66     15.89 o
  -3  13  17      111.53       60.11     15.48 o
  -2  13  17       44.86       39.00     14.05 o
  -1  13  17      189.12      164.16     18.02 o
   0  13  17        4.22       -0.81     11.81 o
   1  13  17       99.96       76.41     15.88 o
   2  13  17        7.24       22.86     12.24 o
   3  13  17        8.66       -5.46     12.51 o
  -4  14  17        1.56       29.83     27.74 o
  -3  14  17       49.73       49.61     14.80 o
  -2  14  17      132.05      114.33     17.29 o
  -1  14  17       62.41       76.86     15.01 o
   0  14  17        1.05        4.35     12.71 o
   1  14  17        2.25       13.69     17.97 o
   2  14  17        5.51        8.11      9.60 o
  -2  15  17       15.84       19.56     12.73 o
  -1  15  17       24.18       24.39     13.06 o
   0  15  17        1.00        2.45     12.70 o
   1  15  17       15.17       15.65     22.57 o
  -6   0  18       13.27       12.36     24.39 o
  -4   0  18     1328.48     1261.96     55.65 o
  -2   0  18      246.39      257.37     19.87 o
   0   0  18     2371.62     2464.72     70.75 o
   2   0  18     5955.31     5336.26    167.21 o
   4   0  18      167.31      171.18     24.71 o
   6   0  18       26.76        7.99     19.94 o
  -7   1  18       13.00       21.48     20.70 o
  -6   1  18       12.67       24.14     18.42 o
  -5   1  18       40.22       92.00     17.05 o
  -4   1  18      195.87      212.91     17.76 o
  -3   1  18       42.13       70.81     12.50 o
  -2   1  18     1059.14      948.79     25.77 o
  -1   1  18        4.89        7.44      6.40 o
   0   1  18      362.73      433.21     16.13 o
   1   1  18      450.44      438.58     22.04 o
   2   1  18      618.76      582.37     25.48 o
   3   1  18       84.40       68.24     13.35 o
   4   1  18       19.60        9.41     11.27 o
   5   1  18       13.26        3.33     12.49 o
   6   1  18        1.81      -12.46     15.48 o
  -7   2  18      116.94      127.42     27.08 o
  -6   2  18       31.97        6.36     14.50 o
  -5   2  18       80.86      118.99     17.86 o
  -4   2  18       91.77       81.02     13.42 o
  -3   2  18      113.48      109.52     13.66 o
  -2   2  18       10.62        9.78      7.00 o
  -1   2  18      231.94      181.45     11.10 o
   0   2  18        1.38        3.06      6.28 o
   1   2  18      448.85      467.02     19.84 o
   2   2  18      290.55      361.29     20.94 o
   3   2  18      226.44      228.11     18.22 o
   4   2  18        1.19       -5.87     10.02 o
   5   2  18       22.23       35.09     16.00 o
   6   2  18        8.91       35.57     17.24 o
  -7   3  18       23.66       29.45     21.96 o
  -6   3  18        0.01       -0.19     13.89 o
  -5   3  18        0.46        1.27     12.17 o
  -4   3  18      551.43      487.53     27.45 o
  -3   3  18       49.90       46.19     11.21 o
  -2   3  18        0.75       17.01      6.82 o
  -1   3  18      156.92      149.73     10.61 o
   0   3  18      214.02      261.89     12.98 o
   1   3  18      153.60      204.38     19.21 o
   2   3  18      206.94      198.49     16.84 o
   3   3  18       67.31      106.89     14.68 o
   4   3  18       87.32       80.90     17.51 o
   5   3  18       23.84       36.73     16.26 o
   6   3  18       76.27       58.46     19.07 o
  -7   4  18        9.58       25.41     20.08 o
  -6   4  18      488.76      478.47     30.48 o
  -5   4  18       23.70       31.84     13.78 o
  -4   4  18      155.11      150.33     18.73 o
  -3   4  18      818.66      817.64     29.59 o
  -2   4  18      534.73      535.51     17.44 o
  -1   4  18       60.62       77.51      9.60 o
   0   4  18      211.80      216.03     13.31 o
   1   4  18      810.47      721.69     24.96 o
   2   4  18      196.23      191.78     14.92 o
   3   4  18       92.19      127.95     18.09 o
   4   4  18      283.18      256.00     23.40 o
   5   4  18        6.62       10.91     14.70 o
   6   4  18        0.72       -3.99     15.99 o
  -7   5  18        1.79       -2.46     15.12 o
  -6   5  18      328.84      314.21     25.92 o
  -5   5  18       26.86       25.97     13.53 o
  -4   5  18       40.31       47.77     14.77 o
  -3   5  18        5.84        7.19     10.38 o
  -2   5  18     1136.54     1173.60     29.64 o
  -1   5  18      101.80       83.92      9.90 o
   0   5  18      302.81      329.94     15.48 o
   1   5  18       73.34       61.44     12.33 o
   2   5  18       47.84       55.80     12.59 o
   3   5  18        0.11       11.45     12.94 o
   4   5  18        6.59        1.79     13.39 o
   5   5  18        1.12        3.72     14.78 o
   6   5  18       20.06       38.12     21.53 o
  -7   6  18        3.49       18.28     16.55 o
  -6   6  18       68.04       92.44     18.28 o
  -5   6  18      342.10      294.57     23.51 o
  -4   6  18       20.04       25.64     13.58 o
  -3   6  18      414.43      370.76     20.57 o
  -2   6  18       15.26      125.35     17.19 o
  -1   6  18      108.88      118.33     10.59 o
   0   6  18      554.75      543.46     19.25 o
   1   6  18     1121.62      925.25     32.34 o
   2   6  18      122.76      138.94     15.42 o
   3   6  18        5.88      -10.33     11.45 o
   4   6  18       46.71       53.05     16.28 o
   5   6  18        3.94       14.95     18.37 o
  -7   7  18      267.51      305.25     26.94 o
  -6   7  18       78.69      100.64     18.68 o
  -5   7  18      215.36      176.59     20.06 o
  -4   7  18        2.16       -3.18     12.45 o
  -3   7  18        0.66       33.71      8.53 o
  -2   7  18        6.30       -0.79      7.60 o
  -1   7  18      139.28      118.30     10.92 o
   0   7  18       75.87       77.99      9.91 o
   1   7  18        2.61       15.64      9.82 o
   2   7  18       76.26       37.69     11.56 o
   3   7  18      177.80      205.23     18.32 o
   4   7  18       14.19        7.82     13.12 o
   5   7  18        8.14       -1.39     14.11 o
  -6   8  18       27.57       53.30     16.67 o
  -5   8  18       37.69       18.03     13.64 o
  -4   8  18       61.28       56.59     14.55 o
  -3   8  18      251.43      263.47     14.07 o
  -2   8  18      160.91      166.04     11.71 o
  -1   8  18        7.10       14.37      7.60 o
   0   8  18        5.38       -4.52      7.16 o
   1   8  18        9.23       33.89     11.01 o
   2   8  18       33.88       43.16     12.08 o
   3   8  18      102.74       88.45     14.65 o
   4   8  18        0.00       -4.74     15.47 o
   5   8  18       82.63       99.88     20.15 o
  -6   9  18       20.34        9.68     13.52 o
  -5   9  18       99.91      131.38     17.94 o
  -4   9  18       18.74       15.60      9.86 o
  -3   9  18        3.58       82.73      9.61 o
  -2   9  18        7.05       13.04      7.47 o
  -1   9  18        1.78       -5.04      6.92 o
   0   9  18      267.26      286.23     14.27 o
   1   9  18      160.18      146.44     15.18 o
   2   9  18       21.88       18.47     12.88 o
   3   9  18        9.09       -5.88     12.20 o
   4   9  18        0.10        6.62     16.05 o
  -6  10  18       14.32       20.09     15.84 o
  -5  10  18       41.67       50.11     15.89 o
  -4  10  18       67.19       60.16     10.75 o
  -3  10  18      371.81      320.11     14.06 o
  -2  10  18       23.65        4.52      6.99 o
  -1  10  18      101.90      102.00      9.46 o
   0  10  18        1.85       -0.49      7.19 o
   1  10  18      156.05      166.18     17.82 o
   2  10  18      308.01      307.15     22.93 o
   3  10  18       76.69      119.84     18.44 o
   4  10  18       24.34       19.01     17.77 o
  -5  11  18       18.66       57.19     31.12 o
  -4  11  18      123.44      126.10     22.37 o
  -3  11  18      177.10      137.37     18.55 o
  -2  11  18       53.88       20.61     13.92 o
  -1  11  18       17.02       40.96      7.31 o
   0  11  18       62.06       79.04      9.46 o
   1  11  18       25.28       30.19     12.49 o
   2  11  18       21.89       20.13     13.32 o
   3  11  18       11.57       16.43     14.47 o
   4  11  18      123.42      117.18     22.81 o
  -5  12  18        2.77        7.16     29.22 o
  -4  12  18       12.85       18.38     17.27 o
  -3  12  18       72.19       70.95     16.05 o
  -2  12  18       14.98       35.34     14.18 o
  -1  12  18        8.99       14.05     12.19 o
   0  12  18        0.10       23.69     13.03 o
   1  12  18      194.42      197.42     14.00 o
   2  12  18       51.97       28.16     13.51 o
   3  12  18        4.81       13.48     13.63 o
  -4  13  18       13.57        9.14     17.43 o
  -3  13  18       64.44       86.94     16.59 o
  -2  13  18        1.26        6.91     13.16 o
  -1  13  18       13.90       21.18     12.82 o
   0  13  18      291.62      298.06     23.43 o
   1  13  18        0.67        3.84      8.79 o
   2  13  18       16.83       26.03     12.85 o
  -3  14  18      106.61       91.85     33.64 o
  -2  14  18        2.09        8.60     13.50 o
  -1  14  18        5.36       13.52     12.64 o
   0  14  18       42.98       66.13     16.04 o
   1  14  18       15.72       29.87     19.03 o
  -7   0  19        6.48      -17.75     28.30 o
  -5   0  19      156.99      148.80     34.66 o
  -3   0  19       69.22      109.99     19.12 o
  -1   0  19       41.84       28.81     15.55 o
   1   0  19     2252.00     2094.00     78.82 o
   3   0  19      385.79      344.94     31.04 o
   5   0  19       30.78       20.91     19.33 o
  -7   1  19        7.81       -5.48     20.90 o
  -6   1  19       48.57       73.42     22.17 o
  -5   1  19       24.86       18.05     14.36 o
  -4   1  19      199.87      193.80     20.11 o
  -3   1  19       11.14       54.66     12.06 o
  -2   1  19       44.47      112.08     13.63 o
  -1   1  19      358.05      276.65     18.48 o
   0   1  19      177.41      197.50     17.02 o
   1   1  19       10.49       18.96     11.08 o
   2   1  19       12.71       28.12     11.59 o
   3   1  19      300.12      275.20     20.30 o
   4   1  19       54.60       47.20     13.75 o
   5   1  19        3.11      -12.60     12.60 o
   6   1  19       35.76       55.70     32.66 o
  -7   2  19       17.52       55.96     22.28 o
  -6   2  19       22.52       15.51     17.58 o
  -5   2  19        1.38       20.56     14.30 o
  -4   2  19        5.18       -9.21     11.30 o
  -3   2  19      271.09      331.36     20.13 o
  -2   2  19      288.50      289.45     18.90 o
  -1   2  19     1501.29     1463.56     43.05 o
   0   2  19       20.56       23.48     10.81 o
   1   2  19     1939.66     1781.36     49.80 o
   2   2  19     1106.50      968.31     34.63 o
   3   2  19       18.63       17.17     11.56 o
   4   2  19        6.02       35.63     15.45 o
   5   2  19      113.98      120.42     20.69 o
  -7   3  19       64.08       56.95     23.00 o
  -6   3  19       42.29       50.68     16.49 o
  -5   3  19      157.64      159.77     20.29 o
  -4   3  19       12.59       11.72     12.45 o
  -3   3  19      373.50      348.38     24.33 o
  -2   3  19       22.67       35.18     11.23 o
  -1   3  19     1420.83     1278.51     39.10 o
   0   3  19      483.60      481.94     23.56 o
   1   3  19        1.30       19.07     10.09 o
   2   3  19       18.04       32.79     11.42 o
   3   3  19       21.94      -11.86     11.86 o
   4   3  19       23.09       25.07     15.59 o
   5   3  19       54.41       24.17     16.31 o
  -7   4  19       36.89       11.97     21.23 o
  -6   4  19        1.20        4.41     14.77 o
  -5   4  19       66.94       95.06     17.98 o
  -4   4  19       10.97        3.29     13.12 o
  -3   4  19      367.53      338.27     23.57 o
  -2   4  19      184.60      188.42     18.93 o
  -1   4  19        5.65       36.28     12.76 o
   0   4  19      101.29       95.77     16.17 o
   1   4  19      404.24      381.52     25.35 o
   2   4  19      430.35      555.94     30.64 o
   3   4  19       46.85       46.39     15.49 o
   4   4  19        7.58       -0.91     12.84 o
   5   4  19        0.01       14.84     15.58 o
  -7   5  19      109.78      108.89     25.90 o
  -6   5  19       26.99       52.66     17.21 o
  -5   5  19       18.07       24.49     14.51 o
  -4   5  19       56.28       46.41     15.38 o
  -3   5  19        5.54        9.82     12.73 o
  -2   5  19      131.18      134.05     17.46 o
  -1   5  19      130.23      110.88     16.68 o
   0   5  19       99.99       82.83     13.31 o
   1   5  19       44.09       69.16     14.77 o
   2   5  19      116.92      150.53     18.96 o
   3   5  19      181.26      155.95     20.34 o
   4   5  19      118.10      140.92     20.23 o
   5   5  19        2.07        3.29     15.95 o
  -7   6  19       30.18       27.09     31.97 o
  -6   6  19      170.46      191.54     22.59 o
  -5   6  19        3.31       -6.36     13.28 o
  -4   6  19       30.73       28.25     13.98 o
  -3   6  19       20.98       11.57     11.86 o
  -2   6  19      215.74      206.05     19.55 o
  -1   6  19      248.73      201.32     16.85 o
   0   6  19       11.28       -2.05      9.56 o
   1   6  19        8.27        9.86     10.59 o
   2   6  19       50.31       58.96     15.41 o
   3   6  19        6.28       19.03     13.21 o
   4   6  19        0.23        9.18     13.46 o
   5   6  19        4.43      -15.92     18.58 o
  -6   7  19       74.58       37.82     16.38 o
  -5   7  19        2.78       -3.08     13.10 o
  -4   7  19        9.72        9.37     12.85 o
  -3   7  19      287.14      277.55     22.24 o
  -2   7  19        2.07        4.28     10.24 o
  -1   7  19      193.08      152.45     15.39 o
   0   7  19       12.99       19.54     10.69 o
   1   7  19       95.92      113.57     15.09 o
   2   7  19      119.95      123.85     18.19 o
   3   7  19        0.01      -12.46     12.46 o
   4   7  19       17.76       -2.01     16.91 o
   5   7  19        6.60       -1.26     18.51 o
  -6   8  19       19.73        2.65     15.24 o
  -5   8  19        8.60       21.09     14.48 o
  -4   8  19       81.52       53.83     15.27 o
  -3   8  19       58.33       46.38     13.96 o
  -2   8  19        0.16        9.46     10.09 o
  -1   8  19      373.89      405.92     19.55 o
   0   8  19        0.00       -9.89      9.89 o
   1   8  19       73.67       68.51     13.51 o
   2   8  19       87.47      102.38     14.74 o
   3   8  19        0.18        5.47     15.18 o
   4   8  19       24.76       35.64     18.66 o
  -6   9  19       12.16       11.40     17.03 o
  -5   9  19      203.31      150.05     19.16 o
  -4   9  19        6.71       10.32     13.21 o
  -3   9  19      102.58      109.45     15.84 o
  -2   9  19        1.37        4.91      7.85 o
  -1   9  19       87.62       85.04     10.09 o
   0   9  19       33.20       38.50     11.98 o
   1   9  19       36.76       42.82     12.15 o
   2   9  19       57.64       65.83     15.17 o
   3   9  19        0.10        7.48     16.75 o
   4   9  19       97.68       72.00     20.86 o
  -5  10  19       24.67       37.80     16.08 o
  -4  10  19       32.23       36.14     11.06 o
  -3  10  19        6.89        8.17      8.96 o
  -2  10  19      130.50      170.99     11.52 o
  -1  10  19       33.02       30.90      8.67 o
   0  10  19      253.75      276.27     20.94 o
   1  10  19       14.01        6.04     12.05 o
   2  10  19       40.01       16.94     14.16 o
   3  10  19        0.04       -5.20     15.81 o
   4  10  19       17.20       32.33     27.87 o
  -5  11  19       76.18      103.69     37.36 o
  -4  11  19        2.85       24.02     27.92 o
  -3  11  19       10.57        9.89     25.97 o
  -2  11  19        1.59       -7.67      7.79 o
  -1  11  19      168.09      179.25     11.57 o
   0  11  19       19.94       21.55      9.60 o
   1  11  19       64.97       78.68     15.64 o
   2  11  19       10.99        7.71     13.22 o
   3  11  19        4.22        1.35     16.51 o
  -4  12  19        8.14       23.69     28.85 o
  -3  12  19       11.78       37.58     28.48 o
  -2  12  19       21.78       18.88     14.44 o
  -1  12  19       48.50       43.30     14.84 o
   0  12  19        1.95       -2.64      7.50 o
   1  12  19        1.65       -1.92     11.39 o
   2  12  19        7.23       -4.90     12.59 o
  -3  13  19        6.96       -6.90     15.36 o
  -2  13  19       10.31       29.18     14.93 o
  -1  13  19      122.32      127.84     18.41 o
   0  13  19       16.96       -0.03     18.70 o
   1  13  19        1.69      -10.18     10.18 o
  -1  14  19       13.04       -0.09     24.44 o
  -6   0  20      214.54      172.03     40.98 o
  -4   0  20      696.71      679.16     58.16 o
  -2   0  20     1214.27     1195.27     53.73 o
   0   0  20      424.88      482.30     34.61 o
   2   0  20      403.33      328.11     30.57 o
   4   0  20        0.02       -2.53     16.04 o
  -7   1  20       40.93       50.84     23.06 o
  -6   1  20        6.22      -16.10     17.97 o
  -5   1  20       39.43       53.40     20.34 o
  -4   1  20       11.78        5.70     12.76 o
  -3   1  20       65.54       75.14     13.74 o
  -2   1  20        0.89        6.10     10.60 o
  -1   1  20      218.35      274.85     19.44 o
   0   1  20       71.80       73.93     13.68 o
   1   1  20       33.03       31.64     11.82 o
   2   1  20      372.78      379.97     22.68 o
   3   1  20       11.79       17.00     11.97 o
   4   1  20       54.22       58.45     16.59 o
   5   1  20        5.84        5.77     15.42 o
  -7   2  20       12.68       42.65     23.55 o
  -6   2  20       21.46       41.08     20.57 o
  -5   2  20       26.96        3.51     14.04 o
  -4   2  20        3.68        1.98     12.48 o
  -3   2  20       82.70      106.48     16.86 o
  -2   2  20      362.56      530.28     29.19 o
  -1   2  20      559.23      598.86     26.01 o
   0   2  20       53.51       64.74     12.87 o
   1   2  20      141.14      135.46     15.61 o
   2   2  20       27.48       46.96     13.06 o
   3   2  20       30.29       26.96     14.99 o
   4   2  20        0.07       -0.07     13.90 o
   5   2  20      171.84      196.54     25.59 o
  -7   3  20       85.57       88.04     25.80 o
  -6   3  20       16.90       18.12     19.10 o
  -5   3  20       90.64       80.28     17.43 o
  -4   3  20       68.91       68.65     16.56 o
  -3   3  20      423.04      401.61     25.92 o
  -2   3  20      311.14      303.01     23.53 o
  -1   3  20        5.59       19.87     13.12 o
   0   3  20      104.08      119.33     17.96 o
   1   3  20       49.60       88.34     16.42 o
   2   3  20      723.29      669.78     34.27 o
   3   3  20       12.21       54.95     16.17 o
   4   3  20        0.71       -3.66     15.13 o
   5   3  20       17.62        5.68     16.10 o
  -6   4  20       23.12       13.62     19.26 o
  -5   4  20        8.38        3.50     13.67 o
  -4   4  20      168.39      152.80     19.65 o
  -3   4  20        9.73       13.59     12.82 o
  -2   4  20     1390.67     1219.09     45.36 o
  -1   4  20      406.35      388.26     26.03 o
   0   4  20      382.47      348.54     25.09 o
   1   4  20       59.29       98.82     16.66 o
   2   4  20        1.89       17.47     13.25 o
   3   4  20       22.16       15.08     13.46 o
   4   4  20        0.59        4.42     14.24 o
   5   4  20       34.64       35.79     18.26 o
  -6   5  20       15.29       11.43     15.77 o
  -5   5  20        4.16        6.69     14.41 o
  -4   5  20      156.84      138.73     19.13 o
  -3   5  20      166.73      158.42     18.90 o
  -2   5  20      511.01      486.59     27.91 o
  -1   5  20      794.11      734.07     33.75 o
   0   5  20        5.51        0.08     11.84 o
   1   5  20      135.70      192.87     20.27 o
   2   5  20      119.88       77.64     16.35 o
   3   5  20        5.64       31.92     14.71 o
   4   5  20       25.19       29.54     16.29 o
   5   5  20       88.04       51.80     19.37 o
  -6   6  20      198.28      126.80     20.96 o
  -5   6  20        4.91      -13.37     13.37 o
  -4   6  20      123.54       84.62     17.17 o
  -3   6  20       34.11        3.91     12.68 o
  -2   6  20        9.00       14.73     12.77 o
  -1   6  20      169.12      114.75     17.98 o
   0   6  20        0.00      -11.19     11.19 o
   1   6  20       21.29       17.85     13.30 o
   2   6  20      312.46      277.53     23.81 o
   3   6  20        3.79       -1.42     13.17 o
   4   6  20        2.24       23.54     15.62 o
  -6   7  20        2.26      -14.82     14.82 o
  -5   7  20        8.70        8.99     14.71 o
  -4   7  20       69.20       50.06     15.62 o
  -3   7  20       35.81       58.78     15.49 o
  -2   7  20       34.97       70.84     15.99 o
  -1   7  20       57.27       48.01     14.90 o
   0   7  20      226.17      214.34     20.68 o
   1   7  20       42.01       34.45     14.81 o
   2   7  20       41.67       42.12     14.85 o
   3   7  20        0.69        3.34     13.97 o
   4   7  20        6.16      -16.51     16.51 o
  -6   8  20        3.94       17.05     32.10 o
  -5   8  20        1.64       21.88     15.59 o
  -4   8  20        1.35        1.36     13.32 o
  -3   8  20        4.44        5.03     12.58 o
  -2   8  20      583.18      508.27     28.55 o
  -1   8  20       28.53       29.24     13.58 o
   0   8  20        6.65       -3.93     12.10 o
   1   8  20      188.90      158.56     20.41 o
   2   8  20       20.13       12.41     13.22 o
   3   8  20        6.41        6.97     17.51 o
   4   8  20        0.75       -4.43     16.18 o
  -5   9  20        2.61        8.70     13.92 o
  -4   9  20        7.06       -5.79     12.76 o
  -3   9  20        1.17       15.36     13.43 o
  -2   9  20       57.80       60.75     15.25 o
  -1   9  20      717.63      623.06     30.73 o
   0   9  20      387.58      379.59     25.71 o
   1   9  20      102.49      131.62     20.83 o
   2   9  20        4.52        5.35     16.56 o
   3   9  20       32.66       19.02     18.80 o
  -5  10  20       35.68       65.69     33.87 o
  -4  10  20        7.67       -9.44     12.97 o
  -3  10  20        5.93       15.83     14.33 o
  -2  10  20       20.87       -7.58     13.07 o
  -1  10  20       87.83       53.20     16.65 o
   0  10  20       81.70       91.27     19.04 o
   1  10  20        8.33       10.22     16.10 o
   2  10  20      128.08       96.44     21.13 o
   3  10  20       29.95       48.24     19.42 o
  -4  11  20       21.75        7.94     27.18 o
  -3  11  20        1.67       15.61     10.63 o
  -2  11  20        0.45        4.73      8.36 o
  -1  11  20       58.70       57.58     11.06 o
   0  11  20       33.29       21.19     14.97 o
   1  11  20        2.87       -8.09     14.44 o
   2  11  20       32.23       35.11     18.19 o
  -3  12  20       40.17       72.01     31.78 o
  -2  12  20        0.91       15.61     26.24 o
  -1  12  20        3.90        0.24     24.95 o
   0  12  20       85.28       89.91     11.85 o
   1  12  20        0.75        9.24     15.12 o
  -2  13  20      154.69      127.20     37.17 o
  -1  13  20        9.21       29.92     27.74 o
   0  13  20        3.25        1.67     25.92 o
  -5   0  21       20.87       21.18     26.48 o
  -3   0  21       92.49      159.44     36.00 o
  -1   0  21     2137.44     2009.15     78.27 o
   1   0  21     1496.54     1540.21     66.35 o
   3   0  21      423.32      423.49     36.41 o
  -6   1  21       10.58       17.74     20.78 o
  -5   1  21       63.77       51.84     19.87 o
  -4   1  21        3.86       -0.97     17.02 o
  -3   1  21       21.88       24.09     13.99 o
  -2   1  21      375.12      370.32     25.65 o
  -1   1  21        0.57        8.75     10.69 o
   0   1  21      186.86      227.67     18.45 o
   1   1  21      212.92      202.73     18.16 o
   2   1  21       15.07       18.19     14.34 o
   3   1  21       19.64       23.60     14.96 o
   4   1  21       39.77       35.80     15.90 o
  -6   2  21       54.71       43.09     21.24 o
  -5   2  21       37.74        8.64     18.10 o
  -4   2  21      131.42      113.38     19.12 o
  -3   2  21      137.61      161.66     19.72 o
  -2   2  21      111.45      159.28     19.57 o
  -1   2  21       94.09      115.29     17.76 o
   0   2  21       13.02       37.36     14.21 o
   1   2  21       32.82       62.26     15.61 o
   2   2  21       10.90        6.35     13.15 o
   3   2  21      133.76      152.80     20.57 o
   4   2  21        0.00        6.15     14.71 o
   5   2  21        8.79       -8.74     28.57 o
  -6   3  21       83.98       93.56     25.30 o
  -5   3  21       16.76       23.16     18.47 o
  -4   3  21        6.54       -0.28     13.37 o
  -3   3  21        0.24       -2.28     12.93 o
  -2   3  21      131.74      220.50     21.29 o
  -1   3  21      486.11      443.97     28.10 o
   0   3  21       59.43       56.95     15.87 o
   1   3  21       87.40      112.33     18.04 o
   2   3  21        0.23       10.24     12.77 o
   3   3  21       26.37       40.22     16.45 o
   4   3  21       37.73       91.94     19.90 o
  -6   4  21      157.54      149.20     28.09 o
  -5   4  21        8.20       22.31     15.48 o
  -4   4  21       53.56       51.96     16.40 o
  -3   4  21        8.53       24.45     14.36 o
  -2   4  21       33.87       38.34     15.02 o
  -1   4  21      750.21      701.24     34.02 o
   0   4  21        4.70        0.68     12.48 o
   1   4  21      140.25      125.13     18.99 o
   2   4  21      132.63      166.52     21.17 o
   3   4  21      390.65      417.65     29.77 o
   4   4  21        6.87        9.47     16.05 o
  -6   5  21       62.87       32.16     20.68 o
  -5   5  21        1.92       10.12     15.17 o
  -4   5  21        1.69        5.54     14.02 o
  -3   5  21       19.23       37.99     14.19 o
  -2   5  21        3.96       24.43     13.79 o
  -1   5  21        0.01       14.24     13.08 o
   0   5  21        0.86       -1.81     11.68 o
   1   5  21       48.28       52.43     15.86 o
   2   5  21       13.74        4.86     13.26 o
   3   5  21        3.60       19.35     15.16 o
   4   5  21       12.47        8.42     16.38 o
  -6   6  21        1.41       -0.53     16.25 o
  -5   6  21       15.54       22.53     15.91 o
  -4   6  21      128.68      165.95     20.20 o
  -3   6  21      131.89      114.64     18.33 o
  -2   6  21        5.91       49.71     15.11 o
  -1   6  21        1.43      -11.57     11.57 o
   0   6  21       14.16       20.97     14.05 o
   1   6  21       28.49       18.80     13.78 o
   2   6  21       21.92       31.86     14.97 o
   3   6  21        3.02        0.65     14.11 o
   4   6  21        0.25       20.52     18.97 o
  -5   7  21        8.67       -2.55     15.05 o
  -4   7  21      175.25      151.48     20.13 o
  -3   7  21        3.79       10.33     14.14 o
  -2   7  21       22.12       18.06     13.75 o
  -1   7  21        9.60       -2.74     12.26 o
   0   7  21       44.93       37.09     15.30 o
   1   7  21      101.23      146.41     19.71 o
   2   7  21        0.32       20.60     13.98 o
   3   7  21        5.61       19.65     17.80 o
   4   7  21        0.26       -4.55     27.27 o
  -5   8  21        3.26        4.87     15.67 o
  -4   8  21       78.64       73.47     17.57 o
  -3   8  21       13.39       21.14     14.56 o
  -2   8  21       63.03       92.02     17.34 o
  -1   8  21      257.26      236.85     22.10 o
   0   8  21       81.57       91.94     17.11 o
   1   8  21       51.28       42.13     15.20 o
   2   8  21       12.97       27.64     17.91 o
   3   8  21       10.07       29.70     19.39 o
  -4   9  21       84.57      105.68     17.85 o
  -3   9  21       23.18       13.13     13.55 o
  -2   9  21        0.14        7.29     13.12 o
  -1   9  21       24.69       27.17     13.13 o
   0   9  21      270.49      234.40     22.40 o
   1   9  21      177.35      215.67     25.87 o
   2   9  21       51.54       48.47     18.50 o
   3   9  21        1.31        3.28     17.49 o
  -4  10  21       31.06       -1.57     14.90 o
  -3  10  21        0.92       -0.18     14.11 o
  -2  10  21       71.60       83.30     18.12 o
  -1  10  21       43.47       31.61     15.67 o
   0  10  21      194.33      172.36     23.09 o
   1  10  21       22.47        5.99     16.79 o
   2  10  21       33.73       40.38     19.41 o
  -3  11  21       11.95       21.71     12.70 o
  -2  11  21        0.47        0.07     12.37 o
  -1  11  21       12.38       -4.79     13.07 o
   0  11  21       41.18       58.06     17.75 o
   1  11  21       22.93       43.04     18.20 o
  -2  12  21       29.39       26.62     31.27 o
  -1  12  21      151.75      158.05     39.58 o
   0  12  21      116.74      155.51     20.32 o
  -6   0  22       16.88       10.32     29.59 o
  -4   0  22        2.17      -21.42     21.42 o
  -2   0  22       93.55       -8.27     21.65 o
   0   0  22      162.12      167.95     24.37 o
   2   0  22       52.38       35.96     29.27 o
   4   0  22       12.26       47.20     32.89 o
  -6   1  22       10.74        6.69     19.78 o
  -5   1  22        1.23       13.87     19.14 o
  -4   1  22      292.78      326.42     32.86 o
  -3   1  22        1.55       17.94     17.57 o
  -2   1  22      138.67      135.83     19.55 o
  -1   1  22        1.39        0.02     12.13 o
   0   1  22        2.62       10.52     14.02 o
   1   1  22      149.67      159.36     20.48 o
   2   1  22        2.97       12.35     14.82 o
   3   1  22      163.77      196.70     23.77 o
   4   1  22       30.61       34.46     22.96 o
  -6   2  22       69.62       35.73     22.25 o
  -5   2  22        9.51        3.59     16.77 o
  -4   2  22       33.44       53.78     19.80 o
  -3   2  22       82.75       89.48     17.88 o
  -2   2  22       11.15        2.86     12.92 o
  -1   2  22       61.76       34.89     15.00 o
   0   2  22      423.38      375.64     27.16 o
   1   2  22        0.00       -1.98     12.85 o
   2   2  22       26.57       46.07     16.02 o
   3   2  22       96.72       89.17     19.60 o
   4   2  22        3.61        5.04     15.21 o
  -6   3  22        0.16        1.09     20.85 o
  -5   3  22        2.46       -3.57     17.88 o
  -4   3  22       24.25       38.09     16.36 o
  -3   3  22      369.40      338.48     26.26 o
  -2   3  22      119.37      127.98     18.72 o
  -1   3  22      513.91      510.95     30.58 o
   0   3  22       17.82        4.00     13.64 o
   1   3  22       21.76       33.80     14.76 o
   2   3  22       40.57       30.70     15.33 o
   3   3  22       13.91       20.38     15.25 o
   4   3  22        5.20      -15.44     15.44 o
  -5   4  22        0.01      -16.44     16.44 o
  -4   4  22        2.11       20.29     14.98 o
  -3   4  22       37.82       15.51     14.56 o
  -2   4  22        0.90       20.12     14.01 o
  -1   4  22        4.06        6.96     12.65 o
   0   4  22       28.75       33.14     14.74 o
   1   4  22        8.01       16.29     14.53 o
   2   4  22        5.39        2.99     13.74 o
   3   4  22      235.35      286.15     26.86 o
   4   4  22       35.53        3.63     16.28 o
  -5   5  22       34.00       42.12     17.08 o
  -4   5  22      283.53      291.34     25.75 o
  -3   5  22      171.26      131.38     19.77 o
  -2   5  22        4.18        6.63     13.89 o
  -1   5  22       72.12       63.64     16.60 o
   0   5  22        1.41       -5.17     12.95 o
   1   5  22       30.49       38.59     15.43 o
   2   5  22       73.10       64.43     17.63 o
   3   5  22        3.08       18.00     16.72 o
  -5   6  22       15.27       18.90     17.19 o
  -4   6  22      245.95      218.11     23.24 o
  -3   6  22        2.65        1.61     14.02 o
  -2   6  22      219.87      258.13     23.75 o
  -1   6  22        0.43       -6.03     12.99 o
   0   6  22       87.06       96.61     17.89 o
   1   6  22       12.03       20.01     14.49 o
   2   6  22        6.20       26.54     15.32 o
   3   6  22       23.96       33.45     17.16 o
  -5   7  22        0.97      -14.69     14.69 o
  -4   7  22        6.83        7.67     14.78 o
  -3   7  22       86.49       60.63     17.08 o
  -2   7  22       95.57       68.59     17.40 o
  -1   7  22      104.93      101.75     18.64 o
   0   7  22        2.62        7.37     13.42 o
   1   7  22      282.50      271.79     24.60 o
   2   7  22       19.54       10.75     15.22 o
   3   7  22       93.73      152.53     26.79 o
  -4   8  22      124.35      133.09     20.70 o
  -3   8  22       47.73       44.11     16.38 o
  -2   8  22       59.06       74.56     17.06 o
  -1   8  22        2.69       -2.46     13.88 o
   0   8  22       39.27       39.88     15.16 o
   1   8  22        9.68       28.63     15.37 o
   2   8  22        1.93        7.11     17.48 o
  -4   9  22       93.35       92.58     21.33 o
  -3   9  22       10.70        1.06     13.99 o
  -2   9  22        7.88       -4.82     13.86 o
  -1   9  22      249.09      237.18     25.69 o
   0   9  22       80.25       74.32     19.77 o
   1   9  22        0.21       -3.54     16.99 o
   2   9  22        4.53      -13.63     17.13 o
  -3  10  22        0.35        0.74     15.41 o
  -2  10  22       26.33       17.43     15.31 o
  -1  10  22        4.10       -2.21     14.78 o
   0  10  22        6.22       12.83     16.36 o
   1  10  22      117.70       93.10     21.53 o
  -1  11  22      192.54      137.37     38.75 o
  -5   0  23       17.94      -21.93     24.90 o
  -3   0  23       29.59       33.17     27.60 o
  -1   0  23        7.62       -3.21     25.04 o
   1   0  23       64.82       54.17     27.36 o
   3   0  23        1.27       16.12     29.54 o
  -5   1  23       21.36       24.81     21.24 o
  -4   1  23       20.60       28.98     20.91 o
  -3   1  23        5.46       19.48     18.33 o
  -2   1  23      217.79      212.91     28.10 o
  -1   1  23       88.15      143.44     25.45 o
   0   1  23        4.67        8.22     17.44 o
   1   1  23       39.01       12.11     17.20 o
   2   1  23        3.31       -3.80     18.60 o
   3   1  23        2.59        7.14     19.58 o
  -5   2  23       16.13       75.71     23.14 o
  -4   2  23       18.40       14.30     19.10 o
  -3   2  23        1.92       48.61     20.80 o
  -2   2  23       74.65       63.60     17.51 o
  -1   2  23        0.01      -11.19     12.80 o
   0   2  23       29.33       28.19     14.88 o
   1   2  23       42.66       47.28     16.25 o
   2   2  23        2.19       11.01     15.08 o
   3   2  23        1.58       15.06     18.76 o
  -5   3  23      109.08      115.16     26.88 o
  -4   3  23        0.72        3.08     18.01 o
  -3   3  23       35.18       53.08     16.76 o
  -2   3  23       15.12       11.82     14.99 o
  -1   3  23        0.27       -0.27     14.00 o
   0   3  23       10.22       23.91     15.14 o
   1   3  23        5.60        4.38     13.95 o
   2   3  23       14.89        4.13     15.13 o
   3   3  23       76.25       88.38     20.93 o
  -5   4  23        2.32        5.07     19.09 o
  -4   4  23       21.40       19.19     18.70 o
  -3   4  23       73.88       88.17     18.58 o
  -2   4  23        7.37       28.76     15.07 o
  -1   4  23       90.09       63.76     16.98 o
   0   4  23       13.47        6.11     13.58 o
   1   4  23       24.91       47.44     17.00 o
   2   4  23       31.87       43.71     16.70 o
   3   4  23       19.86       66.43     19.28 o
  -5   5  23       17.04       15.57     19.87 o
  -4   5  23       13.47       -0.11     14.76 o
  -3   5  23       15.29       30.04     15.53 o
  -2   5  23       56.43       51.15     16.38 o
  -1   5  23       41.62       18.07     14.89 o
   0   5  23        1.70       18.55     14.51 o
   1   5  23       31.78        9.14     15.02 o
   2   5  23        4.35       15.45     15.17 o
   3   5  23        1.75       -2.34     15.18 o
  -4   6  23       20.59       49.83     18.11 o
  -3   6  23        0.37       -0.54     14.42 o
  -2   6  23       92.17       58.57     17.55 o
  -1   6  23       12.83       19.16     15.08 o
   0   6  23      202.17      193.89     22.99 o
   1   6  23        5.25       24.60     15.56 o
   2   6  23       19.71       27.75     17.02 o
  -4   7  23        2.03       12.69     14.51 o
  -3   7  23        9.42       11.23     15.64 o
  -2   7  23        2.57        2.01     14.26 o
  -1   7  23      170.96      172.41     22.24 o
   0   7  23       63.05       53.28     17.40 o
   1   7  23       19.66       15.54     15.10 o
   2   7  23       19.68       23.68     16.91 o
  -3   8  23        0.46       -4.26     14.90 o
  -2   8  23        0.41        0.69     14.74 o
  -1   8  23       53.17       37.88     16.56 o
   0   8  23       88.91      110.06     20.10 o
   1   8  23       23.96       37.13     19.85 o
  -3   9  23       20.15        2.28     30.01 o
  -2   9  23        3.10      -13.10     16.61 o
  -1   9  23       37.55       20.57     18.78 o
   0   9  23        4.20       16.68     18.06 o
   1   9  23       62.21       58.49     33.50 o
  -4   0  24       15.35       55.56     32.24 o
  -2   0  24        1.38        8.50     27.36 o
   0   0  24        0.01       -3.81     25.32 o
   2   0  24       24.08       44.97     33.17 o
  -5   1  24        3.61       16.77     21.24 o
  -4   1  24        5.50       15.36     19.75 o
  -3   1  24        3.33       37.05     20.47 o
  -2   1  24        0.44       22.28     19.70 o
  -1   1  24       40.95        2.92     18.63 o
   0   1  24        3.56       -7.38     16.84 o
   1   1  24        8.67       -5.24     18.82 o
   2   1  24        4.87       18.99     19.98 o
  -4   2  24       31.57       25.60     21.32 o
  -3   2  24       29.16       29.01     19.58 o
  -2   2  24        0.31       18.52     18.40 o
  -1   2  24       80.03       58.81     21.97 o
   0   2  24       69.41       67.68     21.81 o
   1   2  24       89.24      130.43     26.72 o
   2   2  24      107.81      142.81     27.37 o
  -4   3  24       33.49       44.03     22.28 o
  -3   3  24       31.76       28.74     20.77 o
  -2   3  24       89.07      101.58     24.66 o
  -1   3  24       47.23       66.04     17.39 o
   0   3  24       19.75       12.57     14.36 o
   1   3  24        1.78        1.28     14.18 o
   2   3  24        5.09        3.95     15.17 o
  -4   4  24       30.76       48.29     21.73 o
  -3   4  24        4.54       45.75     20.39 o
  -2   4  24        3.69       -1.05     14.28 o
  -1   4  24       39.43       29.53     15.92 o
   0   4  24       36.95       21.86     15.56 o
   1   4  24        6.93       12.25     15.70 o
   2   4  24       15.40       19.81     16.42 o
  -4   5  24       16.86       22.17     19.95 o
  -3   5  24      168.91      163.07     22.60 o
  -2   5  24       22.50       11.81     15.30 o
  -1   5  24       14.57       -5.03     15.22 o
   0   5  24       10.11        1.97     14.54 o
   1   5  24        6.47        2.25     15.21 o
   2   5  24       73.58       59.28     18.76 o
  -3   6  24       65.25       63.74     18.73 o
  -2   6  24        5.46       22.48     15.88 o
  -1   6  24       10.47       -7.73     13.39 o
   0   6  24       19.90        5.52     15.74 o
   1   6  24       56.65       31.56     17.14 o
  -3   7  24       47.55       64.31     18.70 o
  -2   7  24       98.48       64.14     18.37 o
  -1   7  24       92.96       92.22     19.05 o
   0   7  24        0.26       -3.74     14.96 o
   1   7  24       22.17       12.82     27.36 o
  -2   8  24       19.71       11.01     31.03 o
  -1   8  24       57.95       82.43     19.50 o
   0   8  24      225.63      200.69     44.69 o
  -3   0  25       22.51       45.94     28.20 o
  -1   0  25       55.47       53.05     32.66 o
   1   0  25        0.48       17.10     28.99 o
  -4   1  25       78.45       87.20     25.57 o
  -3   1  25        1.41      -17.33     18.58 o
  -2   1  25      184.78      210.97     30.24 o
  -1   1  25        4.86       -1.33     18.88 o
   0   1  25       48.03       56.03     22.80 o
   1   1  25       16.18       -2.40     19.56 o
  -3   2  25       13.68        6.08     19.48 o
  -2   2  25      122.99      121.83     26.76 o
  -1   2  25       58.94       51.05     23.10 o
   0   2  25       14.20       -3.65     18.89 o
   1   2  25       18.27        8.11     20.76 o
  -3   3  25        9.27       34.55     22.27 o
  -2   3  25        7.78       13.44     20.11 o
  -1   3  25        0.11      -17.76     17.76 o
   0   3  25        3.73      -16.50     16.50 o
   1   3  25       13.35       10.01     19.16 o
  -3   4  25      134.20       96.10     24.98 o
  -2   4  25      227.57      192.87     29.26 o
  -1   4  25       13.65       -3.85     18.23 o
   0   4  25       25.15       43.31     16.75 o
   1   4  25        3.95       19.14     17.07 o
  -2   5  25        3.56        2.03     16.09 o
  -1   5  25        8.09       -3.90     15.30 o
   0   5  25        1.17      -15.28     15.28 o
  -2   6  25       68.18       89.66     37.21 o
  -1   6  25       11.05       60.54     18.83 o
  -2   0  26      369.63      408.36     55.10 o
   0   0  26      199.54      201.95     45.30 o
  -2   1  26       27.27       33.28     23.14 o
  -1   1  26        7.80       27.83     21.93 o
  -1   2  26       24.21       20.12     22.32 o
 
